# Supplementary material for: Genomic Mining of Phylogenetically Informative Nuclear Markers in Bark and Ambrosia Beetles
Source: PLoS One. 2016 Sep 26;11(9):e0163529. doi: 10.1371/journal.pone.0163529 (PMC5036811; doi:10.1371/journal.pone.0163529)
Supplement: S1 File — The file was generated using BEAUTI v 1.8.2. (XML) [file pone.0163529.s005.xml]

<?xml version="1.0" standalone="yes"?>

<!-- Generated by BEAUTi v1.8.2                                              -->
<!--       by Alexei J. Drummond, Andrew Rambaut and Marc A. Suchard         -->
<!--       Department of Computer Science, University of Auckland and        -->
<!--       Institute of Evolutionary Biology, University of Edinburgh        -->
<!--       David Geffen School of Medicine, University of California, Los Angeles-->
<!--       http://beast.bio.ed.ac.uk/                                        -->
<beast>

	<!-- The list of taxa to be analysed (can also include dates/ages).          -->
	<!-- ntax=27                                                                 -->
	<taxa id="taxa">
		<taxon id="BrBre05"/>
		<taxon id="ClLar01"/>
		<taxon id="CoPit01"/>
		<taxon id="CsMes01"/>
		<taxon id="CsPse01"/>
		<taxon id="DiDia04"/>
		<taxon id="DrDry01"/>
		<taxon id="DrOzo02"/>
		<taxon id="HlHyl02"/>
		<taxon id="HlKis01"/>
		<taxon id="HtHyt06"/>
		<taxon id="IpAca01"/>
		<taxon id="IpPit03"/>
		<taxon id="MoPor01"/>
		<taxon id="PlPla07"/>
		<taxon id="PlTri02"/>
		<taxon id="PrPre01"/>
		<taxon id="ScCam02"/>
		<taxon id="ScCne01"/>
		<taxon id="ScScl02"/>
		<taxon id="ToCha01"/>
		<taxon id="ToDen00"/>
		<taxon id="ToDen02"/>
		<taxon id="ToTom01"/>
		<taxon id="TsCha02"/>
		<taxon id="XyXyl00"/>
		<taxon id="XyXyl03"/>
	</taxa>
	<taxa id="Advanced weevils">
		<taxon idref="ClLar01"/>
		<taxon idref="CoPit01"/>
		<taxon idref="CsMes01"/>
		<taxon idref="CsPse01"/>
		<taxon idref="DiDia04"/>
		<taxon idref="DrDry01"/>
		<taxon idref="DrOzo02"/>
		<taxon idref="HlHyl02"/>
		<taxon idref="HlKis01"/>
		<taxon idref="HtHyt06"/>
		<taxon idref="IpAca01"/>
		<taxon idref="IpPit03"/>
		<taxon idref="MoPor01"/>
		<taxon idref="PrPre01"/>
		<taxon idref="ScCam02"/>
		<taxon idref="ScCne01"/>
		<taxon idref="ScScl02"/>
		<taxon idref="ToCha01"/>
		<taxon idref="ToDen00"/>
		<taxon idref="ToDen02"/>
		<taxon idref="ToTom01"/>
		<taxon idref="XyXyl00"/>
		<taxon idref="XyXyl03"/>
	</taxa>
	<taxa id="Dryocoetini">
		<taxon idref="DrDry01"/>
		<taxon idref="DrOzo02"/>
		<taxon idref="XyXyl00"/>
		<taxon idref="XyXyl03"/>
	</taxa>
	<taxa id="Hylurgini">
		<taxon idref="HlHyl02"/>
		<taxon idref="HlKis01"/>
		<taxon idref="HtHyt06"/>
		<taxon idref="ToCha01"/>
		<taxon idref="ToDen00"/>
		<taxon idref="ToDen02"/>
		<taxon idref="ToTom01"/>
	</taxa>
	<taxa id="Ipini">
		<taxon idref="IpAca01"/>
		<taxon idref="IpPit03"/>
		<taxon idref="PrPre01"/>
	</taxa>
	<taxa id="Platypodinae">
		<taxon idref="PlPla07"/>
		<taxon idref="PlTri02"/>
		<taxon idref="TsCha02"/>
	</taxa>
	<taxa id="Scolytinae">
		<taxon idref="CoPit01"/>
		<taxon idref="DiDia04"/>
		<taxon idref="DrDry01"/>
		<taxon idref="DrOzo02"/>
		<taxon idref="HlHyl02"/>
		<taxon idref="HlKis01"/>
		<taxon idref="HtHyt06"/>
		<taxon idref="IpAca01"/>
		<taxon idref="IpPit03"/>
		<taxon idref="PrPre01"/>
		<taxon idref="ScCam02"/>
		<taxon idref="ScCne01"/>
		<taxon idref="ScScl02"/>
		<taxon idref="ToCha01"/>
		<taxon idref="ToDen00"/>
		<taxon idref="ToDen02"/>
		<taxon idref="ToTom01"/>
		<taxon idref="XyXyl00"/>
		<taxon idref="XyXyl03"/>
	</taxa>
	<taxa id="Scolytini">
		<taxon idref="ScCam02"/>
		<taxon idref="ScCne01"/>
		<taxon idref="ScScl02"/>
	</taxa>
	<taxa id="ingroup">
		<taxon idref="ClLar01"/>
		<taxon idref="CoPit01"/>
		<taxon idref="CsMes01"/>
		<taxon idref="CsPse01"/>
		<taxon idref="DiDia04"/>
		<taxon idref="DrDry01"/>
		<taxon idref="DrOzo02"/>
		<taxon idref="HlHyl02"/>
		<taxon idref="HlKis01"/>
		<taxon idref="HtHyt06"/>
		<taxon idref="IpAca01"/>
		<taxon idref="IpPit03"/>
		<taxon idref="MoPor01"/>
		<taxon idref="PlPla07"/>
		<taxon idref="PlTri02"/>
		<taxon idref="PrPre01"/>
		<taxon idref="ScCam02"/>
		<taxon idref="ScCne01"/>
		<taxon idref="ScScl02"/>
		<taxon idref="ToCha01"/>
		<taxon idref="ToDen00"/>
		<taxon idref="ToDen02"/>
		<taxon idref="ToTom01"/>
		<taxon idref="TsCha02"/>
		<taxon idref="XyXyl00"/>
		<taxon idref="XyXyl03"/>
	</taxa>
	<taxa id="subfamilies_weevils">
		<taxon idref="ClLar01"/>
		<taxon idref="CsMes01"/>
		<taxon idref="CsPse01"/>
		<taxon idref="MoPor01"/>
	</taxa>
	<taxa id="untitled9">
		<taxon idref="CoPit01"/>
		<taxon idref="DiDia04"/>
	</taxa>

	<!-- The sequence alignment (each sequence refers to a taxon above).         -->
	<!-- ntax=27 nchar=435                                                       -->
	<alignment id="alignment1" dataType="nucleotide">
		<sequence>
			<taxon idref="BrBre05"/>
			CAGCGCGACCCTTCCCTCCGCAAATCCGGTGTGGGCAACGTCTTCATCAAGAACCTGGACCGTTCGATTGACAACAAGGCCATGTACGATACTTTTTCCGCCTTCGGTAACATTTTGAGCTGCAAAGTGGCTCAGGATGAGAACGGAACCAGCAAGGGATATGGTTTCGTTCACTTCGAGACCGAGGAGGCTGCCAACAAGTCCATAGAGAAGGTGAATGGAATGCTGCTCAACGCCAAGAAGGTCTACGTCGGCCGTTTCATTCCGCGCAAGGAGCGCGAAAAGGAACTTGGAGAGAAGGCGAAACTTTTCACCAACGTTTACGTGAAGAATTTTGGTGAAGATTTGTCCGAGGATCAGCTGAGAGTTATGTTCGAGAAGTTTGGGAAGATCACCAGCTACAAGATTATGAGCAAGGATGACGGAAAGTCCAAA
		</sequence>
		<sequence>
			<taxon idref="ClLar01"/>
			CAACGTGATCCTTCATTGAGAAAATCTGGAGTAGGAAATGTTTTTATTAAAAATTTAGATCGCTCTATTGATAACAAAGCTATGTATGATACTTTTTCCGCCTTTGGCAATATTTTGAGCTGTAAGGTAGCACAGGATGAGAATGGGACCAGCAAAGGWTWYGGWTTTGTTCRCYTTSAAACTGAAGAAGCCGCAAATAAGTCAATTGAAAAAGTAAATGGAATGTTGCTTAATGGAAAGAAAGTTTACGTTGGTCGTTTTATCCCACGCAAGGAAAGAGAAAAGGAGCTTGGGGAAAAAGCCAAACTATTCACCARTGTCTATGTTAAAAATTTTGGCGAAGACTTATCTGAGGACCAACTATGCAGCATGTTCGAAAAATTTGGAAAAATTACAAGCTACAAGATCATGAACAAAGACGATGGAAAATCAAAA
		</sequence>
		<sequence>
			<taxon idref="CoPit01"/>
			CAGCGCGATCCTTCTTTGAGAAAGTCTGGAGTCGGCAACGTATTCATTAAAAATTTAGACCGCTCTATCGACAACAAAGCAATGTATGACACCTTTTCTGCCTTTGGTAACATTCTCAGCTGTAAAGTTGCTCAAGACGAGAACGGCACCAGCAAAGGCTATGGATTCGTCCATTTCGAAACCGAAGAAGCCGCTAATAAGTCCATTGAGAAAGTCAACGGGATGTTGCTTAACGGAAAGAAGGTTTACGTTGGCCGCTTCATCCCGCGCAAAGAAAGGGAGAAGGAACTTGGCGAGAAGGCTAAACTATTCACCAACGTGTATGTGAAGAATTTCGGTGAAGATTTATCTGAGGAACAACTACGCGGCATGTTTGAGAAGTACGGCAAAATTACGAGTTACAAGATTATGAACAAGGACGACGGAAAGTCCAAA
		</sequence>
		<sequence>
			<taxon idref="CsMes01"/>
			CAACGCGATCCTTCATTGAGAAAATCTGGAGTCGGCMATGTATTTATTAAAAATTTGGACCGCTCCATTGATAACAAGGCTATGTATGATACATTTTCTGCTTTTGGCAACATTCTTAGCTGTAAAGTAGCCCAGGATGAAAATGGCACAAGTAAAGGCTATGGATTTGTTCACTTTGAAACTGAAGAAGCTGCTAATAAATCYATTGAGAAAGTCAACGGAATGTTGCTYAATGGAAAGAAGGTTTATGTTGGCCGWTTCATTCCCCGCAAGGAAAGAGAAAAGGAACTGGGTGAAAAAGCCAAAYTATTCMCTAATGTGTATGTTAAGAATTYTGGAGAAGACTTATCTGAAGAACAATTGCGCTCTATGTTTGAGAAGTATGGAAAAATCACTAGTTACAAAATCATGAATAAAGAAGATGGGAAGTCAAAA
		</sequence>
		<sequence>
			<taxon idref="CsPse01"/>
			CAACGGGATCCGTCTTTGAGAAAGTCTGGTGTTGGTAATGTATTTATTAAAAATTTGGACCGCTCCATTGATAACAAAGCTATGTATGATACTTTTTCTGCCTTTGGCAATATTTTGAGCTGTAAGGTAGCYCAAGATGAAAACGGCACAAGTAAAGGCTATGGATTTGTTCACTTTGAAACTGAAGAAGCTGCCAACAAATCTATTGAAAAAGTGAATGGGATGTTGCTCAATGGTAAGAAGGTTTACGTAGGTCGTTTCATTCCCCRCAARGAGAGGGAAAAGGAACTTGGAGAAAAGGCCAAACTCTTCACTAATGTTTATGTCAAGAACTTCGGAGAGGACTTGTCTGAAGATCAACTTCGTAACATGTTTGAAACATTTGGAAAAATTACCAGTTACAAAATCATGAATAAGGATGATGGAAAATCAAAA
		</sequence>
		<sequence>
			<taxon idref="DiDia04"/>
			CAAAGAGATCCATCTTTAAGAAAATCTGGTGTTGGAAATGTTTTTATTAAAAATTTGGATCGTTCCATCGATAACAAAGCTATGTATGATACTTTTTCTGCTTTTGGAAATATTCTTAGTTGCAAAGTAGCCCAAGATGAAAATGGTACAAGCAAAGGATATGGTTTCGTTCATTTCGAAACTGAAGAAGCTGCAAATAAATCCATTGAAAAAGTCAACGGAATGTTGCTCAATGGTAAAAAAGTTTACGTTGGACGATTTATTCCACGTAAAGAAAGAGAAAAGGAATTAGGAGAAAAAGCAAAATTATTTACCAACGTTTATGTGAAAAACTTTGGTGAAGATTTAACTGAAGAACAATTAAGAATTATGTTCGAAAAGTATGGAAAGATTACTAGCTACAAAATAATGAACAAGGATGATGGAAAATCCAAA
		</sequence>
		<sequence>
			<taxon idref="DrDry01"/>
			CAACGCGATCCTTCATTGAGAAAATCTGGAGTCGGCAATGTATTCATTAAAAATTTGGACCGTTCCATTGATAACAAAGCTATGTATGACACTTTTTCTGCTTTTGGAAACATTTTAAGTTGCAAGGTAGCCCAGGATGAGAATGGAGGAAGCAAGGGTTATGGTTTCGTTCACTTCGAGACTGAGGAAGCAGCAAACAAATCTATTGAGAAAGTCAATGGAATGTTGTTGAACGGCAAGAAAGTCTATGTTGGCCGATTTATCCCACGCAAAGAGAGGGAGAAGGAACTTGGAGAAAAGGCTAAATTGTTCACCAACGTCTATGTGAAGAATTTCGGAGAAGATTTAACTGAAGAGCAGTTGAGGAATATGTTTGAGAAGTATGGAAAAATTACTAGCTACAAGATAATGAGCAAGGATGATGGAAAGTCAAAA
		</sequence>
		<sequence>
			<taxon idref="DrOzo02"/>
			CAACGTGACCCTTCCTTGAGAAAATCTGGTGTCGGCAATGTATTCATCAAGAATTTAGATCGGTCCATAGATAACAAGGCTATGTATGACACTTTTTCTGCTTTTGGAAATATTCTAAGCTGCAAAGTAGCCCAAGATGAGAATGGTAGCAGTAAGGGCTATGGGTTTGTGCACTTTGAGACTGAGGAAGCCGCAAATAAGTCAATAGAAAAAGTAAATGGCATGTTGCTGAACGGCAAAAAAGTCTACGTTGGCCGATTCATTCCAAGGAAGGAAAGAGAAAAGGAACTTGGAGAGAAGGCAAAATTATTTACTAATGTTTATGTCAAAAACTTTGGTGAAGATTTGACGGAGGAGCAGTTACGGAATATGTTCGAGAAGTATGGTAAAATTACTAGCTATAAAATCATGAGCAAGGATGATGGGAAGTCAAAA
		</sequence>
		<sequence>
			<taxon idref="HlHyl02"/>
			CAGCGTGATCCATCTCTGAGAAAATCTGGAGTTGGCAACGTTTTCATTAAAAATTTGGACCGCTCAATTGATAACAAAGCTATGTATGATACCTTTTCCGCCTTTGGCAACATTCTAAGTTGTAAGGTTGCTCAAGATGAGAATGGCGCCAGCAAAGGTTATGGTTTTGTTCACTTTGAAACTGAAGAAGCTGCCAATAAATCTATTGAAAAAGTGAATGGAATGTTGCTTAACGGCAAAAAAGTCTACGTTGGACGTTTTATTCCGCGCAAGGAAAGAGAGAAGGAACTTGGTGAAAAAGCGAAATTGTTTACCAATGTTTACGTTAAAAACTTTGGAGAAGATTTGTCTGAAGATCAACTACGCAGCATGTTCGAGAAGTTTGGAAAAATCACCAGCTACAAAATCATGAACAAGGATGATGGCAAATCAAAA
		</sequence>
		<sequence>
			<taxon idref="HlKis01"/>
			CAACGTGATCCATCTTTGAGAAAATCAGGAGTTGGCAACGTTTTCATTAAAAATTTGGACCGCTCTATTGACAACAAAGCTATGTATGACACGTTTTCCGCCTTTGGCAACATTCTAAGTTGTAAGGTCGCCCAAGATGAGAATGGCACCAGCAAAGGTTATGGTTTCGTTCACTTTGAAACTGAAGAAGCTGCTAATAAGTCTATTGAAAAAGTGAATGGAATGTTGCTTAATGGCAAAAAGGTCTACGTTGGTCGCTTCATTCCCCGCAAAGAAAGGGAGAAGGAACTTGGAGAGAAGGCAAAATTGTTTACCAATGTTTATGTGAAGAACTTTGGGGAAGACCTGTCTGAAGAACAGTTACGTGGCATGTTTGAAAAGTTTGGTAAAATTACCAGTTACAAGATCATGAACAAAGATGATGGAAAGTCCAAA
		</sequence>
		<sequence>
			<taxon idref="HtHyt06"/>
			????????????????TGAGAAAATCGGGAGTTGGCAATGTATTCATTAAAAATTTGGACCGCTCCATTGACAACAAGGCTATGTACGATACGTTTTCTGCTTTTGGAAACATTCTAAGCTGCAAGGTGGCTCAGGATGAGAATGGCACCAGCAAGGGCTACGGTTTTGTCCACTTTGAAACTGAAGAGGCGGCTAATAAGTCAATTGAGAAAGTGAATGGCATGTTGCTTAACGGCAAAAAAGTTTACGTTGGACGCTTCATTCCCCGTAAAGAAAGGGAGAAGGAACTTGGAGAAAAGGCAAAATTGTTTACCAATGTCTATGTGAAGAACTTTGGGGAGGATCTGTCTGAAGAACAACTTCGCAATATGTTCGAAACCTATGGTAAGATAACCAGCTACAAGATAATGAATAAAGATGATGGTAAATCCAAA
		</sequence>
		<sequence>
			<taxon idref="IpAca01"/>
			CAAAGAGACCCTTCTTTGAGAAAATCGGGTGTAGGCAACGTGTTCATTAAGAACTTGGACCGTTCCATCGACAACAAAGCTATGTACGACACCTTTTCCGCCTTCGGCAACATTCTCAGTTGCAAAGTGGCTCAGGACGAGAACGGCAGCAGCAAAGGCTACGGGTTCGTCCACTTCGAAACTGAAGAGGCGGCCAACAAATCCATCGAAAAAGTGAACGGAATGTTGTTGAACGGCAAAAAGGTCTACGTTGGCCGCTTCATCCCGCGCAAGGAAAGGGAGAAGGAACTGGGAGAGAAGGCCAAGCTTTTCACCAACGTTTACGTTAAAAATTTCGGCGAGGACTTGTCTGAGGAACAGCTACGCAACATGTTCGAACAATACGGCAAAATCACCAGCTACAAGATCAAGAATAAGGACGACGGCAAGTCCAAA
		</sequence>
		<sequence>
			<taxon idref="IpPit03"/>
			CAAAGAGACCCTTCTCTAAGAAAGTCTGGAGTGGGCAATGTTTTTATTAAAAATTTGGACCGTTCCATTGACAATAAAGCTATGTATGACACTTTTTCTGCCTTTGGCAACATTCTAAGCTGTAAAGTGGCCCAAGATGAGAATGGTAGTAGCAAGGGCTATGGTTTTGTCCATTTCGAAACCGAAGAAGCCGCGAATAAATCAATTGAAAAAGTAAACGGAATGTTGTTGAACGGCAAAATAGTTTACGTTGGCCGCTTTATTCCACGCAAAGAGCGCGAAAAGGAACTGGGAGAGAAAGCTAAACTTTTTACCAATGTGTATGTCAAGAATTTCGGAGAGGATCTTTCTGAGGAACAGTTGCGTGGCATGTTCGAGAAATATGGAAAGATTACCAGCTACAAGATTATGAATAAAGATGACGGAAAATCTAAG
		</sequence>
		<sequence>
			<taxon idref="MoPor01"/>
			CAACGCGATCCCTCTTTGAGAAAATCTGGAGTTGGCAACGTATTCATTAAAAATTTGGACCGCTCCATTGATAACAAAGCTATGTACGATACCTTCTCTGCCTTTGGCAACATTCTCAGCTGTAAAGTAGCTCAGGATGAAAATGGTTCTAGCAAAGGCTACGGATTTGTTCATTTTGAAACTGAAGAAGCTGCTAACAAATCCATTGAAAAAGTAAACGGAATGTTGCTCAACGGAAAGAAGGTTTACGTAGGCCGCTTTATCCCCCGCAAAGAAAGGGAAAAGGAACTTGGAGAAAAAGCCAAGCTGTTCACCAACGTTTATGTCAAGAATTTTGGCGAGGACTTGTCCGAGGAACAGCTGCGTAATATGTTCGAGAAGTATGGGAAAATTACAAGCTACAAAATCATGAATAAGGATGATGGAAAATCTAAA
		</sequence>
		<sequence>
			<taxon idref="PlPla07"/>
			CAACGAGATCCATCTTTAAGAAAATCTGGAGTTGGAAATGTATTCATTAAAAATTTAGATCGTTCCATTGATAATAAGGCGATGTATGATACGTTTTCGGCTTTTGGTAATATTTTAAGCTGTAAAGTCGCTCAAGATGAAAGCGGTGGTAGTAAAGGCTATGGTTTTGTGCACTTTGAAACTGAGGAAGCTGCGAATAAATCTATAGAGAAAGTCAATGGAATGTTGTTGAATGGAAAAAAAGTTTATGTTGGACGTTTTATTCCACGCAAAGAAAGAGAAAAGGAACTTGGCGAAAAAGCAAAATTATTCACAAATGTTTATGTTAAGAACTTTGGGGAAGATTTATCTGAAGATCAGTTACGCATAATGTTCGAAAAATATGGTAAAATAACTAGCTACAAAATTATGAGTAAAGATGATGGGAAGTCTAAA
		</sequence>
		<sequence>
			<taxon idref="PlTri02"/>
			CAACGCGATCCATCTCTACGTAAATCTGGTGTTGGAAATGTTTTCATCAAAAATCTGGATCGTTCGATTGATAACAAAGCGATGTACGATACGTTCTCGGCATTTGGTAATATTCTGAGTTGTAAGGTGGCTCAAGATGAAAGTGGCGGTAGTAAAGGATACGGATTTGTTCATTTCRAAACTGAAGAAGCAGCGAATAAATCTATTGAAAAGGTTAATGGAATGTTATTGAATGGAAAGAAAGTTTACGTTGGACGTTTCATTCCACGTAAAGAAAGAGAAAAGGAACTTGGCGAAAAAGCAAAATTATTCACAAATGTTTATGTTAAGAATTTCGGTGAAGATTTAGCTGAAGATCAATTACGTGGTATGTTTGAAAAATATGGTAAAATCACCAGTTACAAAATTATGAGTAAAGATGATGGCAAATCGAAA
		</sequence>
		<sequence>
			<taxon idref="PrPre01"/>
			CAAAGAGACCCTTCATTGAGAAAATCTGGAGTGGGCAATGTGTTCATTAAAAATTTGGACCGTTCCATTGATAATAAAGCTATGTATGACACCTTTTCTGCTTTTGGCAACATTTTGAGCTGCAAAGTAGCTCAAGACGAAAATGGCAGCAGCAAGGGATATGGTTTTGTTCATTTTGAAACAGAAGAAGCAGCCAACAAGTCCATTGAAAAAGTGAATGGAATGTTGTTGAACGGGAAAAAGGTGTATGTTGGTCGATTCATACCCCGTAAGGAAAGGGAGAAGGAACTAGGCGAGAAAGCAAAGTTGTTCACCAATGTATATGTGAAAAATTTCGGGGAAGACTTGTCTGAAGATCAATTGCGCGCTATGTTTGAGAAATACGGAAAGATCACCAGTTACAAAATTATGAACAAAGATGATGGGAAGTCAAAA
		</sequence>
		<sequence>
			<taxon idref="ScCam02"/>
			CAACGCGATCCATCCTTGAGGAAATCCGGMGTGGGCAATGTATTTATTAAAAATTTGGACCGCTCCATTGATAACAAGSCCMTGTATGATACTTTTTCTGCCTTCGGCAACATTCTCAGTTGCAAAGTAGCTCAAGACGAAAACGGMACTAGCAAAGGTTATGGTTTCGTTCATTTMGAGACCGAGGAAGCCGCTAATAAGTCTATAGAGAAAGTTAATGGAATGTTACTTAATGGAAAAAAGGTGTAYGTAGGCCGCTTCATTCCCCGCAAAGAGAGGGAAAAGGAACTTGGAGAAAAMGCCAASTTGTTCACYAACGTTTWCSTTAAGAATTTTGGCGAGGATTTSTCAGAGGATCAATTGCGCGCCATGTTTGAAAAATTCGGCAAAATCACCAGCTMCAWWATAATGAAYMAAGACGATGGGAAATCAAAG
		</sequence>
		<sequence>
			<taxon idref="ScCne01"/>
			CAACGCGATCCATCTTTGAGAAAATCCGGAGTGGGCAACGTATTCATTAAAAATCTGGACCGCTCCATCGACAAYAAGGCCATGTATGACACTTTTTCGGCTTTTGGCAACATTCTGAGTTGTAAAGTGGCCCAAGACGAGAACGGCACTAGCAAAGGTTACGGTTTCGTCCATTTCGAGACGGAAGAAGCCGCTAACAAGTCCATCGAGAAAGTAAACGGAATGTTGCTTAATGGAAAAAAGGTCTACGTTGGTCGTTTCATACCCCGCAAGGAAAGGGAGAAGGAACTTGGAGAAAAAGCCAAGTTGTTCACCAACGTTTACGTTAAGAATTTCGGCGAGGATTTGTCGGAGGATAAGCTGCGCGCCATGTTTGAAAAATTCGGAAAGATCACCAGCTACAAAATCATGAACAGAGACGATGGGAAGTCGAAA
		</sequence>
		<sequence>
			<taxon idref="ScScl02"/>
			CAACGTGATCCTTCTCTTAGGAAATCCGGAGTGGGCAACGTATTTATTAAAAATTTGGACCGCTCTATTGACAACAAAGCCATGTACGATACGTTTTCGGCATTCGGCAACATCCTGAGTTGTAAAGTGGCTCAGGACGAAAACGGTACAAGCAAGGGCTACGGCTTTGTCCACTTTGAGACCGAGGAAGCCGCGAATAAGTCCATTGACAAAGTGAATGGAATGTTGCTTAACGGCAAAAAAGTATACGTTGGCCGTTTCATCCCCCGCAAGGAGCGCGAGAAGGAACTTGGCGAGAAAGCCAAACTGTTCACCAACGTTTACGTGAAGAATTTCGGCGAGGACTGTTCTGAAGATCAGCTGCGTCAAATGTTTGAAAAGTTCGGGAAAATTACAAGCTATAAGATCATGAACAAGGACGATGGCAAATCGAAA
		</sequence>
		<sequence>
			<taxon idref="ToCha01"/>
			CAACGAGATCCATCTCTGAGAAAATCTGGAGTTGGCAATGTATTCATCAAAAATTTGGATCGATCGATTGACAACAAAGCTATGTACGATACTTTTTCTGCATTCGGCAACATTCTTAGTTGTAAAGTGGCGCAAGACGAAACCGGTGCAAGCAAGGGTTACGGATTCGTTCACTTTGAAACCGAAGAGGCAGCAAACAAGTCAATTGAAAAAGTTAATGGAATGTTGCTTAATGGTAAAAAAGTTTACGTTGGACGTTTCATTCCACGCAAGGAAAGAGAGAAGGAACTTGGAGAGAAGGCAAAATTGTTCACCAACGTTTATGTGAAGAATTTCGGAGAAGATCTGTCTGAAGAACAGTTGCGTAATATGTTCGAAAAGTATGGAAAAATTACCAGCTACAAGATCATGAATAAGGACGATGGCAAATCGAAA
		</sequence>
		<sequence>
			<taxon idref="ToDen00"/>
			CAGCGCGATCCTTCTTTGAGAAAATCTGGAGTTGGCAACGTATTTATTAAAAACTTGGACCGATCTATTGATAACAAAGCTATGTACGATACTTTTTCGGCATTTGGAAACATTCTGAGCTGCAAAGTGGCCCAAGATGAAAATGGCACTAGCAAGGGCTATGGATTTGTTCATTTTGAAACCGAAGAAGCGGCGAATAAGTCGATCGAAAAAGTGAATGGAATGCTTCTTAATGGCAAAAAAGTGTACGTTGGACGCTTCATTCCCCGCAAGGAAAGGGAGAAGGAATTGGGAGAAAAAGCTAAATTATTTACCAATGTCTATGTGAAGAACTTCGGCGAAGATTTGTCCGAAGAGCAGCTTCGCAATATGTTTGAGAAGTTTGGAAAGATAACTAGCTACAAAGTCATGAGTAAGGATGATGGAAAATCAAAG
		</sequence>
		<sequence>
			<taxon idref="ToDen02"/>
			CAGCGAGATCCTTCTTTGAGAAAATCTGGAGTCGGAAACGTGTTTATAAAAAACTTGGACCGGTCTATCGATAACAAAGCTATGTACGATACTTTTTCGGCATTTGGAAACATTCTGAGCTGTAAAGTGGCTCAAGATGATACTGGTACCAGTAAGGGGTACGGATTTGTTCATTTTGAAACCGAAGAAGCAGCGAATAAGTCGATTGAAAAAGTGAATGGAATGCTTCTTAATGGCAAAAAAGTGTACGTTGGACGCTTTATTCCCCGCAAGGAAAGAGAAAAGGAACTGGGAGAGAAAGCTAAACTATTTACCAATGTCTATGTGAAGAACTTCGGCGAAGATTTGTCCGAAGAGCAGCTTCGCAATATGTTTGAGAAGTTTGGAAAGATAACAAGCTACAAAGTTATGAGTAAGGATGATGGAAAATCGAAG
		</sequence>
		<sequence>
			<taxon idref="ToTom01"/>
			CAGCGCGATCCTTCTTTGAGAAAATCGGGAGTCGGCAACGTATTCATCAAAAATTTAGATCGTTCTATTGATAACAAAGCTATGTACGACACTTTTTCGGCATTTGGAAACATTCTAAGCTGTAAAGTGGCCCAAGACGAAAATGGCACTAGCAAGGGCTATGGTTTTGTTCACTTCGAAACTGAAGAGGCGGCTAATAAGTCGATTGAGAAAGTGAACGGAATGTTGCTCAATGGCAAAAAAGTTTATGTTGGACGCTTCATTCCTCGCAAGGAAAGGGAGAAGGAACTTGGAGAAAAAGCTAAATTGTTTACCAACGTTTACGTCAAGAACTTCGGCGAAGATCTGTCTGAAGAACAACTGCGCAACATGTTTGAGAAGTTTGGTAAAATCACCAGCTACAAGATTATGAATAAAGATGACGGAAAGTCTAAA
		</sequence>
		<sequence>
			<taxon idref="TsCha02"/>
			CAACGGGACCCATCATTAAGAAAGTCTGGAGTCGGAAACGTATTCATWAAGAATTTGGATCGCTCCATTGATAATAAAGCAATGTATGACACTTTCTCTGCCTTTGGTAACATTTTAAGTTGCAAAGTTGCCCAAGATGAAAGTGGCGGAAGTAAAGGCTATGGCTTTGTTCATTTTGAAACAGAAGAAGCGGCTAATAAATCAATTGAAAAAGTAAATGGTATGCTGTTGAATGGAAAAAAAGTTTACGTAGGGCGTTTTATTCCCCGTAAAGAGAGGGAAAAGGAACTTGGAGAGAAAGCAAARCTTTTCACCAATGTTTATGTAAAAAACTTTGGTGAAGATTTRTCTGAAGAWCAATTGCGAAKTATGTTTGAAAAATTTGGAAAGATTACAAGCTACAAGATCATGARCAAGGACGATGGAAAATCAARA
		</sequence>
		<sequence>
			<taxon idref="XyXyl00"/>
			CAGCGTGATCCTTCTTTGAGGAAATCTGGAGTAGGCAATGTTTTCATTAAAAATTTAGACCGTTCCATTGATAACAAAGCTATGTATGACACTTTCTCTGCTTTTGGAAACATTTTAAGTTGCAAGGTAGCCCAGGACGAAAACGGTAGCAGCAAGGGCTACGGTTTTGTTCACTTTGAAACTGAGGAAGCTGCAAACAAATCTATAGAGAAAGTGAATGGAATGTTGCTGAACGGCAAGAAAGTCTATGTTGGCCGCTTCATCCCACGGAAGGAAAGGGAAAAGGAACTTGGAGAGAAGGCAAAACTGTTCACCAATGTTTATGTGAAGAACTTTGGTGAAGATTTGACGGAAGAGCAGTTGCGGAATATGTTCGAGAAGTATGGGAAGATTACCAGCTACAAGATAATGAGCAAGGATGATGGAAAGTCAAAG
		</sequence>
		<sequence>
			<taxon idref="XyXyl03"/>
			CAACGTGATCCTTCTTTGAGAAAATCTGGAGTTGGCAATGTTTTCATTAAAAATTTGGACCGTTCCATTGATAACAAAGCTATGTATGATACTTTCTCTGCTTTTGGAAACATTTTAAGTTGCAAGGTAGCCCAGGACGAGAACGGTAGCAGCAAGGGCTACGGTTTTGTTCACTTTGAAACTGAGGAAGCTGCGAATAAATCTATAGAGAAAGTGAATGGAATGTTGCTGAACGGCAAGAAAGTCTATGTTGGCCGCTTCATCCCAAGGAAGGAAAGGGAAAAGGAACTTGGAGAGAAGGCAAAACTGTTCACCAATGTTTATGTGAAGAACTTTGGTGAAGATTTGACGGAAGAGCAGCTGCGGAATATGTTCGAGAAGTATGGGAAAATTACCAGCTACAAGATAATGAGCAAGGATGATGGAAAGTCGAAG
		</sequence>
	</alignment>

	<!-- The sequence alignment (each sequence refers to a taxon above).         -->
	<!-- ntax=27 nchar=547                                                       -->
	<alignment id="alignment2" dataType="nucleotide">
		<sequence>
			<taxon idref="BrBre05"/>
			???????????????????????????????????????????????????????????????????????????????????????????????????????????????????????????????????????????????????????????????????????????????????????????????????????????????????????????????????????????????????????????????????????????????????????????????????????????????????????????????????????????????????????????????????????????????????????????????????????????????????????????????????????????????????????????????????????????????????????????????????????????????????????????????????????????????????????????????????
		</sequence>
		<sequence>
			<taxon idref="ClLar01"/>
			???????????????????????????????????????????????????????????????????????????????????????????????????????????????????????????????????????????????????????????????????????????????????????????????????????????????????????????????????????????????????????????????????????????????????????????????????????????????????????????????????????????????????????????????????????????????????????????????????????????????????????????????????????????????????????????????????????????????????????????????????????????????????????????????????????????????????????????????????
		</sequence>
		<sequence>
			<taxon idref="CoPit01"/>
			AGAATCTTGAGCTTCCTTAAAMCCGGACCTCTAAACGCTGATACGGAAGTGATAGTCGGTGTTCCAGCCATCTATTTAGACTATGTAAAGTCGAACGGCCCTTCCAACGTAGAAGTAGCCGCTCAGAACTGCTATAAAGCAGAAAAGGGAGCTTTCACTGGTGAAATTTCACCTCTAATGTTGAAAGATATCGGCGTCAATTGGGTGATTTTGGGACACTCGGAACGTCGTCMAATCTTCGGGGAGAACGACGAATTGGTAGCAGATAAAGTGGCTTTTGCTTTGAGTAACGGTTTGAAAGTTATTGCCTGTATTGGAGAGACTTTAGAAGAACGCGAAGCWGGGAAAACYGAAGAAGTGGTTTTCAGGCAAACGCAAGCGATCGCCAACAAAATTAAGGATTGGTCTAATGTAGTGATCGCTTATGAGCCAGTTTGGGCCATTGGTACGGGCAAAACTGCCACCCCTCAACAGGCGCAGGAAGTCCATCAAGCATTGCGTCAATGGATATCCAAAAATATCAGCCCTGACGTTGCTAACTCGATCA
		</sequence>
		<sequence>
			<taxon idref="CsMes01"/>
			------------TTTCTTAAGACTGGACCTTTAAGTGCAGAAACTGAAGTAGTTGTTGGAGTTCCTGCTATTTATTTAGATTATGTTAGATCAAATGCGCCTTCCAATGTCGAAGTTGCTGCTCAGAATTGTTATAAAGCTGAGAAAGGAGCTTTTACAGGAGAAATCCCCCCCGGTATGGTAAAAGAAATTGGGGTCAACTGGGTAATTTTGGGCCACTCCGAACGCCGTCAAATTTTTGGAAAATCCGACGA??????????????????????TATGGCTTGAACAATGGACTGGAAGTTATCGCGTGGATTGGAGAAACTTTAGCCGAACGRGAAGCCGGCAAGACCGAAGAGGTTGTGTTCWAACAAACTCCAGCTATTGGTAACAAAATWAAAAAATG???????????????????????????????????????????????????????????????????????????????????????????????????????????????????????????????????????????????
		</sequence>
		<sequence>
			<taxon idref="CsPse01"/>
			GAAATATTAGAATTCCTTAAGACTGGACCGTTAAACGCAGACACGGAAGTCAT?GTAGGTGTCCCAGCCATTTACTTGGATTTCGTTCGGTCAAACGCTCCCT?GAATGTTGAAGTTACCGCTCAGAATTGTTATAAAGCTGATAAAGGAGCTTTTACAGGAGAGATTTCCCCAGGCATGTTAAAAGACATCGGCGTTCATTGGGTAATCCTCGGCCACTCCGAACGTCGTCAAATTTTCGGAGAATCCGACGAGCTGGTGTCCGAAAAAGTGGAATTTGCC?TGAGCAATGGATTAAAAGTAATCGCGTGCATTGGAGAAACTTTAGCGGAACGAGAAGCTGGCAAAACCGAAGAGGTCGTGTTCAGACAAACTCAAGCTATCGCCAACAAAGTTAAAAATTGGTCTGACGTTGTCGTCGCTTATGAACCGGTGTGGGCCATCGGTACTGGCAAAACTGCTACGCCCCAACAAGCCCAAGACGTCC??CTAGCT?TGC??CA????????????????????????????????????????????
		</sequence>
		<sequence>
			<taxon idref="DiDia04"/>
			----TTTTAGGATTTCTTAAGCAAGG?CCATTAAATGCGGACACTGAAGTGGTTGTAGGGGTGCCAGCAATTTATTTGGACTATGTCAAGTCAAATGCACCCTCCAACGTTGAGGTAGCGGCACAAAATTGTTATAAAGCAGACAAGGGAGCTTTTACAGGTGAAATTTSTCCTCTAATGYTSAWRKACATTGGTGTAAATTGGGTAATTATTGGTCATTCGGAGCGTAGACAAATCTTCGGAGAAAACGATGAATTAATCGCGGATAAAGTTGCTTTTGCCCTGGCCAATGGTCTGAAAGTCATCGCTTGCATTGGAGAAACTTTAAGTGAACGTGAAGCCGGACAAACGGAAGCTGTTGTTTTCCGACAAACCAAAGCAATTGCTGACAAAATCCAAGATTGGTCCAATGTAGTTATTGCCTATGAACCAGTTTGGGCTATTGGTACAGGAAAAACGGCCACTCCACAACAGGCTCAAGAAGTCCATCAGGCTTTACGTCAATGGT???????????????????????????????????????
		</sequence>
		<sequence>
			<taxon idref="DrDry01"/>
			RAAATCTTGGGCTTCCTGCAAACTGGGCCTTTGAGTGCAGACACTGAGGTTGTGGTTGGBGTTCCTGCAATATACTTGGACTTTGTAAAGTCAAGTGCGCCTGCCAATGTAGAGGTTGCTGCGCAAAATTGTTATAAAGCAGAGAAAGGGGCTTTTACTGGGGAGATTTCGCCCGCCATGTTGAAGGATATTGGTGTTAACTGGGTGATTCTTGGGCACTCGGAGAGGCGTCAGGTTTTCGGAGAGTCTGATGAGTTGATAGCCGATAAAGTTGCATTTGCCCTAAGCAATGGATTGAAAGTGATTGCTTGTATTGGAGAGACCCTGGATGAGCGCGAGGCAGGCAAGACTGAGGAGGTTGTTTTTAGGCAAACTCAAGCCATTGTCGATAAAATTAAAGACTGGTCCAATGKGGTAATCGCCTATGAGCCAGTTTGGGCCATCGGCACTGGCAARACTGCCACCCCCCAACAGGCACAGGAAGTGCATCAATCATTGCGTCAATGGATATCAAAAAATATCAGKGSGRAGGKGGMAAACTCCATCA
		</sequence>
		<sequence>
			<taxon idref="DrOzo02"/>
			------------------------------------------------------------------------------------GTGAAGTCTAGCGCGCCAGCAAACATGGAAGTGGCCGCCCAGAATTGCTATAAAGCCGAAAAGGGGACCTTCACTGGGGAGGCTTCCCCTGCTCGSAAATTCGTAGTCGGTGGCAACTGGGTCATTCTTGGGCATTCGGAGAGACGCCAGATTTTTGGGGAGTCTGACGAACTGATAGCCGATAAGGTGGCTTTTGCCCTTAGCAATGGGTTGAAAGTCATCGCTTGCATTGGGGAGACCCTGGACGAGCGTGAGGCAGGGAAAACTGAGGAGGTCGTTTTCAGGCAAACCAAAGCAATTGTCAACAAAGTCAAAGACTGGTCCMATGTCGTAATAGCCTATGASCCAGTSTGGGCAATTGGTACCGGAAAAACTGCCTCGCCGCAGCAGGCGCAAGAGGTGCACCAATCTTTGCGACAGTGGATATCGAAAAATATCAGTGCTGAAGTGGCTAGTTCAGTGA
		</sequence>
		<sequence>
			<taxon idref="HlHyl02"/>
			------------------------------------------------------------------------------------------------------------------------------------------------------------------------------------------GTTGTTGGAGGCAACTGGGTAATCATTGGACATTCTGAGCGTCGTCAAATATTCGGCGAATCTGATGATTTAATTGCTGAAAAGGTGGCTTTTGCCTTGAGCAATGGTTTAAAAGTAATCGCTTGCATTGGAGAAACATTGGAAGAACGTGAATCTGGCAAAACTGAAGAAGTYGTMTTTAGGCAGACTCAGGCTATTGCCARTAAAATTCAAGACTGGACAAACGTTGTGRTTGCTTACGAACCAGTTTGGGCCATTGGTACTGGTAAAACTGCCACTCCACAACAAGCTCAAGAAGTTCACCAGTCGCTACGTCAATGGATATCAAAAAATATTAGCCCAGCTGTAGCAGACTCAATAA
		</sequence>
		<sequence>
			<taxon idref="HlKis01"/>
			GAGATTCTCAGTTTCCTCACAACTGGTCCTTTGAATGCTGATACTGAAGTGGTCATAGGAGTTCCTGCCGTTTATCTAGATTACGTAAAAACCAAAGCGCCTCCAGGCGTGGAAGTTGCAGCTCAGAACGCTTACAAAGTGGATAAAGGAGCTTTTACAGGTGAAATATCACCCATAATGCTCAAAGACATCGGAGTCAACTGGGTGATTCTTGGACACTCGGAACGTCGTCAAATTTTCAAGGAATCTGACGAACTAATCGCGGAAAAGGTTGCTTTTGCCTTGGCCAATGGACTAAAAGTGATCGCGTGCATTGGAGAAACTTTGGAGGAACGCGAATCGGGCAAAACTGAAGAAGTCGTCTTCAGGCAAACTCAGGTCATTGCCAGTAAAATCCAAGACTGGTCAAACGTGGTAATTGCTTACGAGCCTGTGTGGGCAATTGGCACAGGCAAAACGGCGTCTCCTCAACAGGCCCAAGATGTCCATCAATCGCTCARACAATGGATATCGCAAAATATCAGTCCTGATGTGGCCAGTTCAGTGC
		</sequence>
		<sequence>
			<taxon idref="HtHyt06"/>
			GRAATTCTCGGGTTCCTCAAGCGGGGCCCTTTGAACGCTGAYACTGAAGTGGTTATAGGGGTACCAGCCATCTACTTGGACTATGTAAAGTCCAATGCCCCAGCCAATGTGGAGGTGGCGGCYCAAAATGCCTACAAAGCTGAAAAGGGGGCCTTTACAGGTGAAACTTCCCCAGCTATGTTGAAGGATATTGGGGTCAACTGGGTCATCCTGGGGCATTCYGAGCGCCGYCMGATTTTCGGCGAATCTGACCTCCTGATTGCTGAGAAAGTGGCTTTTGCACTCAKCAATGGGCTGAAAGTGATCKCCTGCATTGGGGAAACTTTGGAGGAACGGGAAGCTGGAAAAACTGAGGAAGTTGTCTTYAGGCAGACCCAAGCAATTGCGGATAAAATCAAGGACTG???????????????????????????????????????????????????????????????????????????????????????????????????????????????????????????????????????????????
		</sequence>
		<sequence>
			<taxon idref="IpAca01"/>
			???????????????????????????????????????????????????????????????????????????????????????????????????????????????????????????????????????????????????????????????????????????????????????????????????????????????????????????????????????????????????????????????????????????????????????????????????????????????????????????????????????????????????????????????????????????????????????????????????????????????????????????????????????????????????????????????????????????????????????????????????????????????????????????????????????????????????????????????????
		</sequence>
		<sequence>
			<taxon idref="IpPit03"/>
			GACATTTTGAGCTTCCTGAAAACTGGTCCCCTKAATGCAGACACTGAAGTTATTGTGGGTGTGCCAGCCATCTACTTAGATTATGTCAAAACCAATGCCCCTGCCAATGTGGAGGTGGCTGCCCAAAACTGTTACAAAGTTGAGAAGGGAGCTTTCACAGGTGAAATCTCCCCACTTATGTTAAAGGACGTTGGAGTGAAYTGGGTGATTTTGGGTCACTCTGAACGCCGACAGGTCTTTGGTGAATCGGATGATTTAATAGCTGAAAAAGTGGCTTTTGCTCTTAGTAATGGGCTTAAAGTGATTGCCTGCATTGGAGAAACCCTAACTGAACGCGAAGCCGGAAAAACAGAAGAAGTAGTATTTAGACAGACACAAGCCATTGCCARCAAAGTTCAAGATTGGACAAATGTGGTAATCGCKTATGAACCAGTGTGGGCCATTGGTACTGGTAAGACAGCTACACCTCAACAAGCTCAAGAAGTGCACCAGTCTTTGCGCCAATGGATATCTAAAAACATCAGTGCTGATGTTGCCAACTCAATTA
		</sequence>
		<sequence>
			<taxon idref="MoPor01"/>
			???????????????????????????????????????????????????????????????????????????????????????????????????????????????????????????????????????????????????????????????????????????????????????????????????????????????????????????????????????????????????????????????????????????????????????????????????????????????????????????????????????????????????????????????????????????????????????????????????????????????????????????????????????????????????????????????????????????????????????????????????????????????????????????????????????????????????????????????????
		</sequence>
		<sequence>
			<taxon idref="PlPla07"/>
			GAGATTTTAAGTTTCCTGAAAACAGGCCCGTTAAATGCAGATACAGAAGTGGTTTTAGGTGTCCCAGCTGTCTATTTAGACTATGTTCGGTCGAATGCTCCAGCAACTGTCGAAGTAGCTGCACAAAACTGTTATAAAGTTGAGAAAGGAGCATTTACTGGTGAAATTTCCCCAGCAATGTTAAAGGATATCGGTGTAAATTGGGTAATTTTGGGCCATTCAGAAAGACGTCAGATTTTTGGTGAAACCGATGAATTAATTGCTGAAAAAGTTAATTTTGCTTTAACTAATGGTTTGAAAGTTATTGCTTGTATTGGAGAAACATTACAAGAATTTGAAGGTGGTAAAACTGAGGAAGTTGTCTTCAGACAAGTGCAAGCTATTGCTAACAAAGTAAAAGATTGGTCGAATGTGGTTATTGCTTATGAACCTGTCTGGGCAATTGGTACTGGTAAAACAGCTACACCAGAAAGAGCTGAAGAAGTTCACAAGTTACTTCGAGGTTGGTTTAAGAAAAATGTAAGTGAAAATGTTGGAAATTCTATTC
		</sequence>
		<sequence>
			<taxon idref="PlTri02"/>
			GAGA?TTTGAGTTTCCTTAAAACTGGTCCATTGAATTCCGACACAGAAGTGATTTTAGGTGTACCAGCTGTCTACTTAGACTATGTTAGGCAGAATGTTCCACCTACAGTTGAAATAGCAGCTCAGAATTGCTACAAAGCTGAAAAAGGAGCATTTACTGGTGAAACATCTCCAGTAATGTTAAAAGACATTGGTGTTAATTGGGTGATTTTGGGTCATTCTGAAAGACGTCAAATTTTTGGTGAAACTGATGAACTGATTGCAGAAAAAGTTGCTTTTGCTCTAAGCAAAGGTCTGAAAGTAATTGCGTGCATTGGAGAAACGTTGGAAGAATTTGACAGTGGCAAAACTGAAGAGGTGGTTTTTAGACAAACCAAAGCCATTGCTAATAAAATAACAGATTGGTCCAATGTTGTTATTGCTTATGAACCAGTTTGGGCTATTGGCACTGGTAAAACAGCTACACCAGAACGTGCTGAAGAAGTTCACAAATTACTTCGCGGTTGGTTCAAGAAGAATGTAAGTGAAGCTGTTGCAAATTCTATTC
		</sequence>
		<sequence>
			<taxon idref="PrPre01"/>
			GAAATTTTGGGTTTTCTCAAAAAGGGACCTTTAAATGCTGATACTGAAGTGGTGGTTGGAGTGCCTGCTATCTACTTAGACTATGTCAAGTCAAATGCCCCATCTAATGTGGAAGTGGCTGCCCAAAACTGTTACAAGGCTGAAAAAGGTGCGTTCACTGGTGAAATTTCCCCAGCCATGCTCAAGGACATTGGAGTAAACTGGGTGATCTTGGGTCACTCAGAACGTCGTCAGATTTTTGGAGAAAGTGACGATTTGGTCGCAGAAAAAATCGCCTTTGCCCTTGCCAATGGGTTGAAAGTGATCGCCTGCATTGGAGAAACTTTGACAGAACGTGAATCTGGGAAAACTGAAGAAGTTGTGTTCAGGCAAACACAAGCCATTGTCAACAAAATCCAAGATTGGTCCAATGTTGTCATTGCATATGAACCCGTGTGGGCCATCGGTACTGGTAAAACAGCAACGCCGCAACAAGCCCAGGAAGTACATCAGTCGTTGAGACAATGGATTTCCAAGAATATCAGTGTAGATGTGGCCAACACCATCC
		</sequence>
		<sequence>
			<taxon idref="ScCam02"/>
			???????????????????????????????????????????????????????????????????????????????????????????????????????????????????????????????????????????????????????????????????????????????????????????????????????????????????????????????????????????????????????????????????????????????????????????????????????????????????????????????????????????????????????????????????????????????????????????????????????????????????????????????????????????????????????????????????????????????????????????????????????????????????????????????????????????????????????????????????
		</sequence>
		<sequence>
			<taxon idref="ScCne01"/>
			???????????????????????????????????????????????????????????????????????????????????????????????????????????????????????????????????????????????????????????????????????????????????????????????????????????????????????????????????????????????????????????????????????????????????????????????????????????????????????????????????????????????????????????????????????????????????????????????????????????????????????????????????????????????????????????????????????????????????????????????????????????????????????????????????????????????????????????????????
		</sequence>
		<sequence>
			<taxon idref="ScScl02"/>
			???????????????????????????????????????????????????????????????????????????????????????????????????????????????????????????????????????????????????????????????????????????????????????????????????????????????????????????????????????????????????????????????????????????????????????????????????????????????????????????????????????????????????????????????????????????????????????????????????????????????????????????????????????????????????????????????????????????????????????????????????????????????????????????????????????????????????????????????????
		</sequence>
		<sequence>
			<taxon idref="ToCha01"/>
			--------------------------------RAATGCCGATACTGAGGTGGTGGTGGGCGTGCCCGCTGTTTACCTGGACTATGTCAAATCAAATGCTCCGGCCAATGTTGAAGKAGCTGCACAGAATTGTTATAAGGCTGAAAAGGGTGCATTCACAGGTGAAACGTCGCCTCTTATGTTGAAAGACATCGGTGTCAACTGGGTGATCCTGGGCCATTCGGAACGTCGTCAAATATTTGGCGAATCAGATGAGCTGGTTGCAGATAAAGTGGCGTTTGCCTTGAGCAACGGCCTGAAGGTGATCGCCTGCATTGGCGAAACGTTGGAAGAACGCGAATCCGGCAAAACTGAAGAGGTCGTGTTCAGACAAACGCAAGCCATTGCCAATAAAATTCAGGAATGGTCAAATGTTGTAATGGCGTACGAACCGGTATGGGCCATTGGTACTGGAAAARCTGCCACACCCCAACAAGCTCAAGAAGTACACCAGTCGCTTCGTCAATGGATTTCGAAGAATATCAGTCCAGATGTGGCCAATGCCATTC
		</sequence>
		<sequence>
			<taxon idref="ToDen00"/>
			GAAATTTTGGGATTCCTCAAAGCGGGTCCTTTGAACGCCGATACTGAGGTCGTGATCGGAGTTCCAGCAATCTACTTGGACTACGTAAAGTCCAATGCCCCAGCCAATGTTGAGGTGGCTGCTCAGAATGCGTACAAAGCCGAAAAGGGCGCGTTCACTGGCGAAACTTCGCCGTTAATGTTGAAAGACATTGGCGTAAACTGGGTAATCTTGGGGCATTCAGAACGCCGTCAGATTTTCGGCGAATCCGACGAATTGATCGCTGAAAAAGTGGCTTTTGCATTGAGCAACGGACTGAAAGTAATCGCTTGCATCGGGGAAACTCTGGACGAAAGGGACGCGGGTAAAACTGAGGAGGTTGTCTTCAGGCAGACCCAAGCCATCGCAAATCAAATCAAGGATTGGTCCAATGTGGTACTAGCTTATGAGCCCGTCTGGGCGATTGGTACTGGGAAAACCGCCACGCCCCAGCAAGCTCAGGAAGTCCATCAGTCGCTACGCCAGTGGATTTCCAAAAATATTAGCCCTGAGGTGGCGAACGCTGTCC
		</sequence>
		<sequence>
			<taxon idref="ToDen02"/>
			----------------------------------?CGCTGATACCGAGGTCGTGATCGGAGTTCC?GCAGTCTACTTGGACTATGTAAAGTCGAATGCCCCTGCCAATGTTGAGGTGGCTGCCCAGAATGCATACAAAGCCGAAAAGGGCGCTTTCACTGGCGAAACTTCGCCGATAATGTTGAAAGACATTGGTGTAAACTGGGTAATCTTGGGACATTCAGAACGCCGCCAGATTTTCGGCGAATCCGACGAATTGATCGGTGAAAAAGTGGCTTTTGCATTAAGCAACGGGCTGAAAGTAATCGGTTGCATCGGGGAAACTCTGGAGGAAAGGGAAGCGGGTAAAACGGAGGAGGTGGTCTTCAGGCAGACCCAAGCCATCGCAAATAAAATCCAGGATTGGTCCAACGTGGTATTAGCTTATGAGCCCGTTTGGGCGATTGGCACTGGAAAAACCGCCACGCCCCAACAAGCCCAGGAAGTTCATCAGTCGCTACGCCAGTGGATTTCCAAAAATATTAGCCCTGAAGTGGCGAACGCTATCC
		</sequence>
		<sequence>
			<taxon idref="ToTom01"/>
			----------------------------------------------AGGTG?TGATCGGGA?CCGCGTTATCTACTTGGACCCTGTCCACCCTAATGCTGCCCCTAGTGTGGAGGTGGCGGCTCACAACGCCTACAAGGCTGAAAAGGGAGCTTTTACTGGCGAAATTTCACCCTTGATGTTGAAGGACATTGGGGTCAACTGGGTCATCTTGGGGCACTCGGAGCGGCGCCAGATCTTCGGCGAATCTGACGAGCTGATTGCTGAGAAAGTGGCCTTCGCCTTAAGCAATGGACTGAAAGTAATCGCTTGCATCGGGGAAACTTTGGAGGAGCGGGAATCTGGCAAGACTGAGGAGGTTGTTTTCAGGCAGACTCAGGCCATCGCCGACAAAGTCAAGGACTGGTCGAATGTAGTAATAGCGTATGAACCGGTTTGGGCGATTGGCACTGGAAAAACAGCCACCCCTCAACAAGCACAGGAAGTCCACCAGGCCCTGCGCCAATGGATTTCGAAAAACATCAGCCCCGAAGTGGCCAGTGCCATTC
		</sequence>
		<sequence>
			<taxon idref="TsCha02"/>
			???????????????????????????????????????????????????????????????????????????????????????????????????????????????????????????????????????????????????????????????????????????????????????????????????????????????????????????????????????????????????????????????????????????????????????????????????????????????????????????????????????????????????????????????????????????????????????????????????????????????????????????????????????????????????????????????????????????????????????????????????????????????????????????????????????????????????????????????????
		</sequence>
		<sequence>
			<taxon idref="XyXyl00"/>
			GAAATATTGAGTTTCCTGCAAAAAGGCCCCTTGAGTGCCGATACTGAAGTTGTGGTTGGTGTTCCGGCAATATATCTAGACTACGTAAAATCGAACGCCCCTGCAAATGTGCAAGTCGCTGCTCAAAATTGTTACAAAGCTGAAAAGGGAGCTTTTACTGGGGAGATTTCACCTGCCATGTTAAAGGATATTGGCGTCAACTGGGTTATTCTTGGTCATTCCGAGAGACGTCAGATTTTCGGGGAGTCTGATGAACTGATAGCTGATAAGGTGGCGTTCGCCCTCAGCAATGGATTGAAAGTGATTGCTTGCATTGGGGAGACCCTGGATGAACGTGAGGCAGGCAAAACTGAGGAGGTTGTTTTCAGGCAAACTCAAGCTATTGCTAATAAAATCAAAGACTGGTCCAATGTGGTAATTGCCTATGAGCCAGTTTGGGCAATTGGTACTGGCAAAACTGCCACTCCTCAACAGGCACAAGATGTCCACCAATCTTTACGACAATGGATATCAAAAAATATTAGTCCAGATGTGGCTAACTCGATCA
		</sequence>
		<sequence>
			<taxon idref="XyXyl03"/>
			GAAATATTGAGTTTCCTGCAAAAAGGCCCCTTAAGTGCGGATACTGAAGTTGTGGTTGGTGTTCCGGCAATATATCTGGACTATGTAAAGTCGAACGCCCCTGCAAATGTGCAAGTTGCTGCTCAAAATTGTTACAAAGCTGAAAAAGGAGCTTTTACTGGGGAGATTTCACCTG?CCGGAAAATAGTTGTTGGTGGCAACTGGGTTATTCTTGGTCATTCTGAGAGACGTCAGATTTTTGGAGAGTCAGATGAACTGATAGCTGATAAGGTGGCCTTTGCCCTCAGCAATGGATTAAAAGTGATTGCTTGCATTGGGGAGACCCTGGACGAACGTGAGGCAGGCAAAACTGAGGAGGTTGTTTTCAGGCAAACTCAAGCTGTTGCTAATAAAATCAAAGACTGGTCCAATGTGGTAATTGCCTATGAGCCAGTTTGGGCAATTGGTACTGGCAAAACTGCTACTCCTCAACAGGCGCAAGAAGTGCACCAATCTTTACGACAATGGATATCAAAAAATATCGGCCCAGATGTGGCTAACTCGATCA
		</sequence>
	</alignment>

	<!-- The sequence alignment (each sequence refers to a taxon above).         -->
	<!-- ntax=27 nchar=348                                                       -->
	<alignment id="alignment3" dataType="nucleotide">
		<sequence>
			<taxon idref="BrBre05"/>
			CTGACAAGATGCGGAATTGGAAGACTCATACTGTTTGACTATGACAAAGTTGAACTGGCCAATATGAATAGATTATTTTTCCAACCTCACCAATCGGGTTTGAGTAAGGTCGAAGCAGCTGCCGAAACACTGAAAAATATAAACCCCGACGTAGATATCCATACATATAACTATAACATAACGACTGTGGAAAACTTTGACAATWTTACGAAAACATTGACCACCAGTAATTTTAATAATGGAGCTGTAGATTTAGTTCTTAGTTGTGTTGACAACTTTGAAGCTCGATTTGCTATTAACACTGCATGCAACGAATTTAATTTGAATTGGTTTGAATCTGGAGTATCC
		</sequence>
		<sequence>
			<taxon idref="ClLar01"/>
			TTAACTCGCTGTGGCATAGGCAGATTACTCCTTTTTGATTATGATAAAGTCGAACTGGCAAATATGAATCGATTGTTTTTTCAACCTCACCAAGCTGGGCTAAGTAAAGTAGAAGCAGCAGCTCAAACATTGAGAAAGATTAATCCTGATGTAGACATATATCCTTACAACTACAATATCACCACTGTTGAAAATTTTGATAAATTTATAAATGCTATAACAACATCAGGTTTTACACTTGGACCAGTAGACTTGGTACTCAGTTGTGTAGATAATTTTGAAGCACGACTAGCTATAAACACTGCTTGCAATGAACATAGCATAAACTGGTTTGAATCAGGTGTATCA
		</sequence>
		<sequence>
			<taxon idref="CoPit01"/>
			????????????????????????????????????????????????????????????????????????????????????????????????????????????????????????????????????????????????????????????????????????????????????????????????????????????????????????????????????????????????????????????????????????????????????????????????????????????????????????????????????????????????????????????
		</sequence>
		<sequence>
			<taxon idref="CsMes01"/>
			????????????????????????????????????????????????????????????????????????????????????????????????????????????????????????????????????????????????????????????????????????????????????????????????????????????????????????????????????????????????????????????????????????????????????????????????????????????????????????????????????????????????????????????
		</sequence>
		<sequence>
			<taxon idref="CsPse01"/>
			TTAACTCGCTGTGGCATAGGAAAATTACTACTGTTCGACTATGATAAGGTGGAACTGGCCAATATGAACAGGCTATTTTTCCAACCTTACCAATCAGGTTTCAGTAAGGTGCAAGCAGCTTATGAAACGTTAGCGAACATCAACCCTGATGTGTATATTTCAACCTATAACTATAATATTACCACTGTAGAGAATTTTGATAGTTTTACCAATACTTTAATGACATCTAGTTTAACAAATGGGCCTGTCGATTTACTTCTAAGTTGTGTAGATAATTTCGAAGCAAGATTTGCCATTAATGCAGCTTGTAATGAATTTAATCTCACCTGGTTTGAGTCCGGTGTATCT
		</sequence>
		<sequence>
			<taxon idref="DiDia04"/>
			CTTACTCGATGTGGTATAGGAAGACTACTTCTTTTTGACTATGATAAAGTGGAATTAGCAAACATGAACAGACTCTTTTTCCAACCTCATCAGGCTGGTTTGAGTAAGGTAGAAGCAGCTGCTGAAACTTTAATCAACATTAACCCTGATGTTGATATTTATACATTCAATTATAATATAACAACTGTGGAAAACTTTGATACATTTACAAAAACTTTAACAACTTCAAGTTTCTCTGGTGGACCTGTTGATTTAGTCCTCAGTTGTGTGGATAATTTTGAAGCAAGATTTGCCATAAATACTGCTTGTAATGAATTTGGTTTAACATGGTTCGAATCAGGTGTATCA
		</sequence>
		<sequence>
			<taxon idref="DrDry01"/>
			CTCACTCGTTGTGGGATAGGTCGACTATTGCTTTTTGACTATGATAAGGTTGAACTCGCTAACATGAACAGGCTCTTCTTCCAGCCCCATCAGTCTGGATTGAGCAAGGTTGAAGCAGCTGCTGAAACTCTGCACAGCATTAACCCTGATGTTGATATAGCCACTTACAACTACAACATTACCACTGTTGAAAACTTTGATAATTTCACAAAAACTCTGACCACTTCGAGTTTACTAAACGGCCCCGTGGATTTGGTTCTAAGTTGTGTGGACAACTTTGAGGCGAGATTTGCAATAAACACTGCTTGTAATGAGTTCAATTTGACATGGTTTGAATCAGGAGTGTCT
		</sequence>
		<sequence>
			<taxon idref="DrOzo02"/>
			????????????????????????????????????????????????????????????????????????????????????????????????????????????????????????????????????????????????????????????????????????????????????????????????????????????????????????????????????????????????????????????????????????????????????????????????????????????????????????????????????????????????????????????
		</sequence>
		<sequence>
			<taxon idref="HlHyl02"/>
			TTAACCCGTTGTGGTATTGGACGACTGCTTCTATTTGACTATGATAAAGTAGAGCTTGCCAATATGAATAGGCTGTTTTTTCAACCCCATCAGTCTGGTTTGAGTAAAGTTGCAGCAGCAGCTGAAACTTTAAGGAATATCAATCCAGATGTTGATATTGCTACATACAATTACAACATTACTACTGTTGATAACTTTGATAATTTTACAAAAACCTTGACAACCTCAAGTTTAACAGATGGACCAGTAGATTTAGTACTGAGCTGTGTTGATAATTTTGAAGCAAGATATGCCATAAATACCGCTTGTAATGAATTTAATCTAACATGGTTTGAATCAGGTGTCTCA
		</sequence>
		<sequence>
			<taxon idref="HlKis01"/>
			TTAACCCGTTGCGGTATTGGCCGTCTCCTGCTTTTCGACTATGATAAAGTTGAACTTGCTAATATGAATAGACTATTTTTCCAACCCCACCAGTCTGGTTTGAGCAAGGTCGATGCAGCAGCAGAAACACTGAGGAACATCAACCCAGATGTTGATATTGAAACCTACAATTACAACATTACTACTGTGGAGAATTTCGATAACTTTACTAAAACTTTGGTAACATCAAATCTACAAAATGGACCAGTAGATTTAGTGCTGAGTTGTGTGGACAACTTTGAAGCGAGATTTGCAATCAACACTGCTTGCAATGAATTTAATCTGAATTGGTTTGAATCAGGTGTATCA
		</sequence>
		<sequence>
			<taxon idref="HtHyt06"/>
			TTAACCCGATGTGGTATTGGCCGATTACTACTTTTTGATTATGATAAAGTAGAGCTTGCTAATATGAACAGGTTATTCTTCCAACCTCACCAGTCTGGATTGAGCAAGGTTGATGCTGCAGCTGAAACGTTAAAAAATATCAACCCAGATGTTGATATTGCTACATATAATTACAACATTACCACTGTCGAAAATTTTGATAATTTTACAAAAACGTTAACAACATCCAGTTTAACAAACGGGCCAGTCGATTTAGTGCTGAGTTGTGTTGATAATTTCGAAGCAAGATTTGCCATAAATACCGCTTGTAATGAGTTTGATTTAACATGGTTTGAATCGGGAGTATCA
		</sequence>
		<sequence>
			<taxon idref="IpAca01"/>
			CTCACCAGATGTGGAATTGGACGTTTACTGCTCTTTGACTATGACAAAGTTGAACTAGCAAATATGAACAGGTTGTTCTTCCAGCCTCATCAATCTGGGATGAGCAAAGTAGATGCAGCTGCTGAGACTTTGAGAAACATAAATCCAGATGTTGATATAGCCTCTTACAATTACAATATCACTACAGTAGAGAACTTTGACAACTTCACAGAAACTTTAACAACATCAAGTCTAACAAAGGGACCTGTAGATCTAGTGCTCAGCTGTGTAGACAACTTTGAAGCAAGATTTGCCATAAATACCGCATGTAATGAATTCAATTTGATCTGGTTTGAGTCTGGGGTTTCA
		</sequence>
		<sequence>
			<taxon idref="IpPit03"/>
			CTTACTCGCTGTGGAATTGGACGTYTGCTGCTATTTGATTATGACAAAGTAGAACTAGCTAATATGAACAGGCTCTTTTTTCAACCACATCAATCAGGAATGAGTAAAGTTTCTGCAGCTGCAGATACTTTGAAAAATATTAATCCAGATGTTGAAATATATGCCTACAATTATAACATTACTACAGTTGAGAATTTTGATAAATTCACTGAAACTTTAACAACATKYGGCTTATCAAATGGTCCAGTGGATTTAGTCCTTAGTTGTGTGGACAATTTTGAAGCTAGATTTGCCATAAATACTGCATGCAATGAGTTTAATTTGACTTGGTTTGAATCGGGAGTATCT
		</sequence>
		<sequence>
			<taxon idref="MoPor01"/>
			????????????????????????????????????????????????????????????????????????????????????????????????????????????????????????????????????????????????????????????????????????????????????????????????????????????????????????????????????????????????????????????????????????????????????????????????????????????????????????????????????????????????????????????
		</sequence>
		<sequence>
			<taxon idref="PlPla07"/>
			TTAACACGTTGTGGTATAGGCAGATTGTTATTATTTGATTATGATAAAGTAGAATTGGCAAATATGAATCGTTTATTTTTTCAACCATACCAGGTTGGATTAAGTAAAGTTGAAGCTGCCGCAGAAACTTTAAGATCAATTAATCCAGATGTAGATATACAAGTTTTTTGTTATAACATTACGACTGTAGACAATTTCGATAACTTTATTAATACTTTAAGTACTTCAAGCTTTACAAGTGGACCAGTTGACTTAGTTCTCAGTTGTGTAGATAATTTTGAAGCAAGATTCGCAATAAATGCAGCCTGTAATGAATTGAGTTTAAATTGGTTTGAATCTGGCGTGTCT
		</sequence>
		<sequence>
			<taxon idref="PlTri02"/>
			TTGACACGATGTGGTATAGGGAGATTGTTATTATTTGATTATGATAAAGTAGAACTGGCAAATATGAATAGGYTATTTTTCCAACCSCACCAGGTTGGACTAAGTAAAGTTGAAGCTGCAGCRAACACTTTGAAATCTATTAATCCAGATGTAGATATACGGGTTTTTAACTATAATATTACAACTGTAGACAATTTTGACCAATTTATCAATGTCTTAGGTTCTGCAAGTTTTACAAATGGCCCGGTGAACTTAGTGCTGAGTTGTGTCGACAATTTTGAAGCAAGATTTGCAATAAATACAGCTTGTAATGAATTAAGTTTAGATTGGTTTGAATCTGGTGTGTCG
		</sequence>
		<sequence>
			<taxon idref="PrPre01"/>
			TTAACTCGCTGTGGAATCGGACGTTTATTATTGTTTGACTATGATAAGGTGGAATTAGCGAATATGAACAGACTGTTTTTCCAACCACACCAGTCTGGAATGAGTAAAGTAGAAGCAGCTGCAGATACTTTGCGAATCATCAATCCAGATGTTGACATTGTTCCTTACAATTACAATATCACCACTGTGGAGAACTTTGAAAATTTTACCAAAACGCTAACAACATCAAGTTTAACAAATGGGTCAGTAGATCTGATATTAAGTTGTGTTGATAACTTTGAAGCAAGATTTGCCATAAATACTGCATGTAACGAGTTTAATTTGACCTGGTTTGAATCTGGTGTGTCA
		</sequence>
		<sequence>
			<taxon idref="ScCam02"/>
			TTAACTAGATGTGGCATAGGAAGACTATTGTTATTAGACTATGATAAAGTTGAGTTTGCTAATATGAACAGATTATTCTTTCAACCACATCAATCAGGCTTGAGCAAAGTAAATGCTGCGGCTCAAACTTTAACTCTAATCAATCCAGATGTGGACATCTTCCCTTATGATTTCGATATTACAACTGTAGAGAACTTTAACAGATTTACTAAGATCTTGATGGAAACTGGCCTTAGCCACAAACCCGTAGATTTAGTTCTGAGTTGTGTAGACAATTTYGAASCTAGATATACAATAAACACTGCCTGCAACGAGTTAGGACTGAACTGGTTCGAATCGGGTGTATCA
		</sequence>
		<sequence>
			<taxon idref="ScCne01"/>
			TTAACTCGTTGTGGCATAGGAAGATTATTGCTGTTTGATTATGATAAAGTGGAATTAGCGAATATGAATAGATTATTCTTCCAACCCCATCAATCTGGTTTGAGTAAAGTTCAAGCTGCAGCCCAAACCTTAAGACTAATCAATCCAGACGTAGACATCTTCACTTATAACTACAATATTACAACTGTAGAGAATTTTGACAAATTTACTGAGATTTTAATGACATCTAGTTTTACTGAGGGACCTGTAGATTTAGTTCTTAGCTGTGTAGACAACTTTGAAGCTAGATTTGCCATAAACACTGCATGCAACGAGCTAGGTCTGAACTGGTTCGAATCTGGTGTATCA
		</sequence>
		<sequence>
			<taxon idref="ScScl02"/>
			TTAACTCGTTGTGGCATAGGCCGCCTATTACTCTTCGCCTACGATAAAGTAGAACTAGCTAATATGAACAGATTGTTTTTCCAACCATACCAGTCAGGTTTGAGCAAAGTCGAAGCAGCTGCTCAGACATTAAGAAACATCAATCCAGATGTGGAGATTAAAACATACAATTACAACATTACCACGGTGGAGAACTTTGACGATTTTACCACTGCTTTGACCACTTCCAGTCTGTCAAATGGACCTGTTGACTTGGTTCTCAGCTGTGTTGACAACTTTGAGGCTCGATTTGCCATCAATACGGCTTGCAATGAGTTCAATTTGAACTGGTTCGAGTCTGGAGTGTCA
		</sequence>
		<sequence>
			<taxon idref="ToCha01"/>
			CTCTCTCGTTGTGGCATTGGAAGATTGMTWCTTTTCGWYTATGATAAAGTAGAACTCGMTAATATGAATAGATTGTTTTTCCAGCCCCATCAATMTGGATTAAGTAAAGTTGAAGCAGCAGCGGAAWCTTTAAAGAATATCAATCCWGATGTTGATATTGMTACATATAAYTACAATATTACTACTGTAGATAATTTTGACAATTTCACGAAAACTTTAACAACATCAAGTCTAACCAATGGACCGGTTGACTTAKTATTGAGTTGTGTTGATAATTTTGAAGCACGATTTGCAATAAATACTGCTTGCAATGAATTTAATCTAACATGGTTTGAATCAGGTGTATCA
		</sequence>
		<sequence>
			<taxon idref="ToDen00"/>
			TTAACTCGATGTGGCATTGGACGTTTAATTCTATTCGATTACGATAAAGTAGAACTTGCTAATATGAATAGATTATTCTTTCAACCACACCAATCTGGTATGAGCAAAGTTGAAGCTGCAGCTGAAACTTTAAAAAACATTAATCCCGATGTTGACATTATTACTTACAATTACAACATAACTATCGTCGAAAACTTTGATGATTTCACGAATACGTTGACAACGAGTAGTTTAACAAAAGGACCAGTAGACTTGGTGCTAAGCTGTGTTGATAATTTCGAAGCGAGGTTTGCCATAAACACTGCATGTAACGAGTTTGACCTAACATGGTTCGAATCAGGGGTAGCG
		</sequence>
		<sequence>
			<taxon idref="ToDen02"/>
			????????????????????????????????????????????????????????????????????????????????????????????????????????????????????????????????????????????????????????????????????????????????????????????????????????????????????????????????????????????????????????????????????????????????????????????????????????????????????????????????????????????????????????????
		</sequence>
		<sequence>
			<taxon idref="ToTom01"/>
			TTAACCCGATGTGGCATTGGGCGTTTGCTTCTTTTTGATTATGATAAAGTAGAGCTTGCTAATATGAATAGATTGTTTTTTCAACCGCACCAATCTGGTATGAGCAAAGTTGACGCAGCAGCTCAAACTTTAAGAAATATCAACCCAGATGTTGATATTGCCGCTTATAATTACAACATTACTACCGTGGAAAAYTTTGATAACTTTACAAAAACGTTAACAACATCCAGTCTAACAAATGGGCCAGTAGATTTGRTACTAAGTTGTGTTGATAATTTTGAAGCAAGATTTGCCATAAACACTGCTTGCAATGAGTTTGAACTAACATGGTTTGAATCAGGCGTATCA
		</sequence>
		<sequence>
			<taxon idref="TsCha02"/>
			????????????????????????????????????????????????????????????????????????????????????????????????????????????????????????????????????????????????????????????????????????????????????????????????????????????????????????????????????????????????????????????????????????????????????????????????????????????????????????????????????????????????????????????
		</sequence>
		<sequence>
			<taxon idref="XyXyl00"/>
			CTCACCCGTTGTGGGATTGGTCGACTATTGCTCTTTGATTATGATAAAGTTGAAATGGCCAACATGAACAGACTCTTCTTTCAACCGCATCAGGCTGGATTGAGCAAGGTTGCTGCAGCTGCTGAAACTCTACGCAAAATTAACCCTGATGTTGATATACACACATACAACTATGATATTACTACTGTTAGAAACTTTGAAAAGTTCACTAATATTTTAACCACTTCAAGTTTGGTAAATGGCCCTGTTGATTTGGTTCTCAGCTGTGTGGACAATTTTGAGGCAAGATTTACCATTAATACTGCTTGCAATGAATTTAACCTGACGTGGTTTGAATCAGGAGTCTCC
		</sequence>
		<sequence>
			<taxon idref="XyXyl03"/>
			CTCACCCGTTGTGGAATTGGTCGACTATTACTTTTTGATTATGATAAAGTTGAAATGGCCAACATGAACAGACTCTTCTTTCAGCCTCACCAGGCTGGTTTGAGCAAGGTTGCTGCAGCTGCTGAAACTTTACGCAACATTAACCCTGATGTTGATATACATACATACAACTATGATATTACTACCGTTAAAAACTTTGAAAAGTTCACTAATATTTTAACCACTTCAAGTTTGGTAAATGGCCCTGTTGATTTGGTTCTAAGCTGTGTGGACAATTTTGAGGCAAGATTTACCATCAATACTGCTTGCAATGAATTTAACCTGACATGGTTTGAGTCAGGAGTCTCT
		</sequence>
	</alignment>

	<!-- The sequence alignment (each sequence refers to a taxon above).         -->
	<!-- ntax=27 nchar=672                                                       -->
	<alignment id="alignment4" dataType="nucleotide">
		<sequence>
			<taxon idref="BrBre05"/>
			????????????????????????????????????????????????????????????????????????????????????????????????????????????????????????????????????????????????????????????????????????????????????????????????????????????????????????????????????????????????????????????????????????????????????????????????????????????????????????????????????????????????????????????????????????????????????????????????????????????????????????????????????????????????????????????????????????????????????????????????????????????????????????????????????????????????????????????????????????????????????????????????????????????????????????????????????????????????????????????????????????????????????????????????
		</sequence>
		<sequence>
			<taxon idref="ClLar01"/>
			CGTCATAAATTTTTAAGCCCTCGGTGCCSCTTTGTTTTAAATCCAGCTACCTCGGGCAAYGTTCCCTCTGTAGTTTTACCTCCCAATTTRCCCTCGTCTTCTTCGGTAACTTCATTTGATTACACTGACGAGTCTGTCAGATTGGCTTCGTTTGAAAACTGGCCTATACCGGAAATAGTTACTCCAGAAGACTTAGCGAGAGCTGGATTCTATTCACTTAAACATGGTGACAATACGAAATGTGCTTATTGTAAGGGTGTGGTTAGRGCTTGGGAACCAAACGATATTCCAGATGTGGARCAYAAACGGCATTTTCCATCTTGTCCATTTGTCATTTCGACTATCAATCCTAGGATAGAAAACAATGAAAATCCTAGAACACAAGAAACRCCATTCAAGAATATTAATATTATAAGCAGCTCGGTT------------------------GACGGTAGTTTGGATGAATTAGGAGTTCAAAAGCATAACGGACCTAAACGGCAAGACTACGGTACAGTAGAAGCTAGACTTAGATCGTTCAGTACTTGGTCACCTCATCTGATACAAACRCCTAATTTACTGGCACAAGCTGGCTTTTATTATGAAGGAATGGGAGATCAAGTTAGATGTTTTCACTGCGATGGAGGTCTTCGACACTGGGACCCTGACGAT
		</sequence>
		<sequence>
			<taxon idref="CoPit01"/>
			AGACATCGCACTTTAAGTCCTCATTGCACGTTTGTGTCTAACCCTTCCGCTTCTGGAAATATCCCTTCAGTTACCCCGCCAAGGGGTTTACTATCATCTTCCTCATTTTCTGTG---GATTATAAGAACGAAGCCGTTCGTCTGGAATCGTTCGAGAATTGGCCTGTACCGCATATCGTGCAACCGGTAGATTTGGCTCGTGCGGGGTTTTACTCATTAAAAAACGGAGACAATACAAAATGCGCGTTTTGTCAAGGGGTCGTGCGAGCCTGGGAGCCAAACGATGTTCCCGATGTTGAACATAAGAAGCATTTTCCGCAGTGTCCSTTCGTGGTTTCGACGATAAATCCACGACTGGAAAGTGCAACTCAAAGAAACAATGCTCAGTTCAAAAACGTGAACGTTATAAACAACGACGTCGATAGC---------------------------GGTAATCTGGGTGAGCTCGGCGTGCAGAAACACAACGGCCCGAAACGTCCAGACTACGGGACGGTCGAAACGAGGCTTAAAACATACGTCAATTGGASCCCGAATTTAATCCAGACTCCGGAAATCCTTTCACAAGCAGGCTTCTATTATGAAGGAATGGGCGACCAAGTTCGTTGCTTCCACTGTGACGGTGGTCTCAGACATTGGGATCCAGATGAC
		</sequence>
		<sequence>
			<taxon idref="CsMes01"/>
			???????????????????????????????????????????????CACCTCGGGTAACGTTCCTTCTGTAKTTTCGCCTCCAATTGTCCCTTCRTCATCTTTA---------CTGGATTATAAAAATGAGTCTGTYAGTCTGGCATCATTTGAAAACTGGCCAATACCAGACATTGTTGCTCCGGAAGACTTAGCAAGGGCTGGTTTYTATTCTATTAAAMRTGGTGACAATACGAAATGTGCTTATTGTAAGGGTGT?GTTAGGGCTTGGGAACCAAATGATATTCCAGATGTGGAACAT?????????????????????????????????????????????????????????????????????????????????????????????????????????????????????????????????????????????????????????????????????????????????????????????????????????????????????????????????????????????????????????????????????????????????????????????????????????????????????????????????????????????????????????????????????????????????
		</sequence>
		<sequence>
			<taxon idref="CsPse01"/>
			AGACACAAGACCTTGAGCCSTCAGTGCCCTTTCGTTTTAAACCCTGCCACCTCAGGTAACGTTCCTTCTATAGTTTCGCCTCCAACTCTACCGTCATCGTTTTTG---------TTAGATTATAAAAATGAAGCTGTTCGTCTAGCTTCTTTTGATAATTGGCCAATACCAGGCATTGTTGCACCAGAAGACTTAGCAAGGGCTGGTTTTTATTCTATTAAAAGTGGTGACAATACAAAATGTGCATATTGTAAGGGCGTCGTTAGGGCCTGGGAACCAAATGATATTCCAGATGTGGAACATAAGAGACATTTTCCAGCATGTCCGTTTGTAATTTCAACTATCAATCCTAGGTTGGAAAATAATGAATATTCTAGTACTACAACTGAGGAATCCACATTTAAAAATGTTAACATAATTAGCAATGCAGTT------------------GATGGCAATTTAGATGAATTAGGGGTTCAGAAACATAATGGACCCAAACGACCAGATTATGGCACAGTGGACTCTAGATTAAGAACATTTTCTACATGGTCACCTCATTTAATTCAAACCCCAGATGTGTTGTCACAAGCTGGTTTTTATTATGAAG?????????????????????????????????????????????????????????????????
		</sequence>
		<sequence>
			<taxon idref="DiDia04"/>
			CGACATCGACAATTACAACCACAATGTCCATTTGTATGTGGTCCAGAAACATCTGGAAATGTTCCAGTTTTAAGTCCAACCACTTCCATTGCCTCTGCTAGTTCTTCGAGTTTACTAGATTATCGTAATGAAAGTGTACGTTTGGCTACATTTACTAATTGGCCAGTACCACATATTGTTCGGCCAGAAGATTTGGCACGAGCAGGATTCTATTCGATCCAGGATGGTGATAGTACACAATGTGCCTTTTGTAAAGGTGTTGTCCGTGAATGGGAACCAAACGATATACCGGATATGGAACATAAAAGACACTTTCCAGCATGTCCATTTGTTTTGTCAACAATCAATGGACGATTAGGACAAGAACAAGTTATGGGTGGCACTCAGTTCAAGAATATGAACTATACGATGAGTGATGGCGGT------------------------------GGTAGTTTAGATGAATTGGGTGTACGTGTACATAATGGACCAAAACGTCCTGACTATCGGACTGTTGAATCMCGTTTGGCATCCTACAAGACGTGGTCGCCTCATTTAATACAGACACCAGCCCTTATGGCACARGCCGGCTTCTATTATGAAGGTGTAGCCGATCAGGTGCGTTGTTTCCATTGTGATGGTGGTTTAAGACATTGGGACCCGGTGGAT
		</sequence>
		<sequence>
			<taxon idref="DrDry01"/>
			AGGCATAGAGCCGCAAACTCTCAATGTCCATTTGTGTTAAATCCCATCACTTCGGGTAACATTCCTTCTGTCATCACACCCACCAGCCCCCTCCCTTCGTCTTCTTCCCCA------GACTACAAAAGTGAAGCAGCTCGATTAGCCTCATTTGAAAATTGGCCTATACCCCAAATAGTAACYCCAGAAGATTTGGCYCGAGCTGGGTTTTACTCACTCAAAAATGGGGACAATACGAAATGTGCTTATTGCAAGGGAGTGGTGAGAGCTTGGGAGCCAGAGGATATTCCCGATGTAGAGCACAAAAGACACTTTCCTGCCTGTCCCTTTGTACTATCGACTATCAACTCTAGGCTGGAGAGTGGCGGGGATCAAGGTGGTACTACTAGCAGGGGCAGCTCTAGT---GAGCCCACATTTAAGAATTTAAATTTAGTTAGTAGTTCTGTGGACGGCAATTTAGATGAGCTTGGGGTTCAGAAGCATAAYGGACCTAAACGGCCTGATCAGGGGACTATTGAGGTGAGGCTCAGAACTTTCAATTCATGGTCCCCGCATTTAATCCAGACTCCCGAAATTCTGGCACAGGCCGGGTTTTACTATGAAGGAATGGGAGATCAAGTGAGGTGTTTCCACTGTGATGGAGGTTTGCGGCATTGGGATCCAGATGAC
		</sequence>
		<sequence>
			<taxon idref="DrOzo02"/>
			CGGCATAGGAGTCTCAATCCTGAATGTCCTTTTGTATTAAATCCCCGTACTTCGGGTAATGTTCCTTCCATAATCACACCAACCAGCCCTGTTCCTTCATCCTCCTCA------TTAGATTATAAAAATGAAGCAGTTAGATTAGCTTCATACGAAAACTGGCCTATACCTGAGATAGTATCTCCTGAAGATTTAGCCAGAGCCGGATTTTATTCATTAAAATACGAAGACAACACCAAATGTGCTTATTGCAAAGGAGTGGTCAGGGCTTGGGAACCTGATGATATCCCTGATGTAGAGCATAAAAGGCATTTCCCGGCCTGCCCTTTTGTACTTTCGACTATCAACTCTAGACTGGACGGCAGCGGGGATCGAGGTGGTGGTACTACTAGCAGGGGCTGCTGCAATGAACCAACATTTAAGAATTTAAATTTAGTTAGTAGTTCTATGGATGGCAGTTTAGATGAGCTCGGCGTTCAGAAGCACAATGGGCCGAAAAGGCCGGATCACGGGACTATTGAGGCACGTCTCAGAACCTTCACTTCGTGGTCACCACATTTAATTCTGGGTCCTGAAATCCTGGCACAAGCAGGGTTTTATTATGAAGGAATGGGGGATCAAGTGCGGTGTTTTCATTGTGATGGCGGTCTGAGACATTGGGATCCAGACGAC
		</sequence>
		<sequence>
			<taxon idref="HlHyl02"/>
			????????????????????????????????????????????????????????????????????????????????????????????????????????????????????????????????????????????????????????????????????????????????????????????????????????????????????????????????????????????????????????????????????????????????????????????????????????????????????????????????????????????????????????????????????????????????????????????????????????????????????????????????????????????????????????????????????????????????????????????????????????????????????????????????????????????????????????????????????????????????????????????????????????????????????????????????????????????????????????????????????????????????????????????????
		</sequence>
		<sequence>
			<taxon idref="HlKis01"/>
			????????????????????????????????????????????????????????????????????????????????????????????????????????????????????????????????????????????????????????????????????????????????????????????????????????????????????????????????????????????????????????????????????????????????????????????????????????????????????????????????????????????????????????????????????????????????????????????????????????????????????????????????????????????????????????????????????????????????????????????????????????????????????????????????????????????????????????????????????????????????????????????????????????????????????????????????????????????????????????????????????????????????????????????????
		</sequence>
		<sequence>
			<taxon idref="HtHyt06"/>
			????????????????????????????????????????????????????????????????????????????????????????????????????????????????????????????????????????????????????????????????????????????????????????????????????????????????????????????????????????????????????????????????????????????????????????????????????????????????????????????????????????????????????????????????????????????????????????????????????????????????????????????????????????????????????????????????????????????????????????????????????????????????????????????????????????????????????????????????????????????????????????????????????????????????????????????????????????????????????????????????????????????????????????????????
		</sequence>
		<sequence>
			<taxon idref="IpAca01"/>
			CGCCATAGAACACTCAATCCCAATTGTTTGTTTGTGCAAAATCACACAGCCTCTGGCAATGTGCCCAGTGTGAGTTCCCCAACTGGTTGTACAGTTCCTTTGACTAGTTAT------GATTATAAGAATGAAGCKGTTCGGCTGGCCTCTTATGARAACTGGCCTATACCTGARGTGGTCTCACCTGAAGACTTGGCAAGGGCAGGGTTTTACTCTTTGAGAAGGGATGACAACACAAAATGTGCTTTTTGCAAGGGAGTGGTCAGAGCTTGGGAGCCAAATGACATTCCTGACTTGGAACATAAGAAACATTTTCCCCAGTGTCCCTTTGTGCTCTCTATAATAATACCTAGACTGAACAATAGTGGAAATTCAAATAGACCTCGGCCAAACGACCCTTCATTTGAAAATGTTCACTTAGTCAATAGTTCAGTG---------------GATGGGGCCTTGGATGAGTTGGGCGTGCAGAAACACAACGGGCCTAAACGGCCGGAATATGGAACTGTGGAAGCGCGATTACAATCYTTTGGGAACTGGTCCCCTGATTTATTACAAACACCTGAATTGTTGGCGCAAGCGGGATTTTTCTATGAAGGGTTGCATGACCAAGTGCGTTGTTTCCATTGTGACGGTGGGCTGAGGCATTGGGATCCCGACGAC
		</sequence>
		<sequence>
			<taxon idref="IpPit03"/>
			CGTCATAGAACATTAAATCCTCAATGTCCATTTGTCTTAAACCCAGTTGCTTCGGGTAATGTTCCTTCTGTAGTTTCACCCACAAGTGTTCCTTCTTCCTCATTTTAT---------GATTATAAAAATGAGGCTGTTAGATTAGCTTCTTTTGAAAACTGGCCCATACCTGAAGTGGTTTCACCGGAAGATTTGGCCAGAGCAGGTTTCTATTCGCTAAAAAGTGATGACAACACAAAGTGTGCTTTTTGTAAAGGGGTGGTGAGAGCCTGGGAACCGAATGATATTCCGGATGTGGAGCATAAAAGACACTTTCCTCAATGCCCATTCGTGCTCTCTGTAATTAATTCTAGACTAGGCAATAGTGAGAATGATAGTGGCAGGATATCAAATAACTCAACTTTTAAGAACATTAATTTAGTTAATAGTTCTGTG---------------GATGGAAATTTGGACAAATTGGGGATACAAAAGCACAATGGTCCAATGAGGCCTGAGTATGGGACTGTAGAGTCCAGACTGCRTTCTTATAACTCTTGGTCGCCGCATTTAATACAAACACCGGATATATTAGCACAGGCAGGGTTTTTTTATGAAGGTATGGGAGATCAAGTTCGATGCTTTCATTGTCATGGTGGATTAAGGCATTGGGACCCTGATGAT
		</sequence>
		<sequence>
			<taxon idref="MoPor01"/>
			AGACATAGAGCTTTGAACCCTCAATGCCCCTTTGTTTTAAATCCAGCTACCTCAGGTAATATTCCCGCSGTTGTGTTGCCKCCAAGTATACCTTCATCATCCTCATCGTCCACCCTAGATTATAAAGATGAAGCTGTTCGGTTAGCTTCCTTTGAAAATTGGCCAATACGWCAAATAGTTACACCTGAAGACTTAGCKAGAGCTGGATTTTATTCTCTTAGAAATGGTGATAATACAAAATGTGCATTCTGTAAGGGTGTAGTTAGGGCTTGGGAACCAAACGACATTCCGGATGTGGAGCACAAAAGACACTTTCCGAATTGCCCCTTTGTAATTGCAAAAATAAATCCTAGACTGGAAAACAACGAGAACTCAAGCCCAAGATCATCTCACGAATCGGTTTTTAAGAATGTCAACTATATTAATAATTCCATA---------------GATGGAAATTTAGATGAATTAGGAGTTCAAAAGCACAATGGACCCAAACGACCAGACTATGGAACAGCTGAAGCAAGACTGAAAACTTTTACTTCATGGTCACCTGATTTAATACAGACGCCAGAAATATTGTCACAAGCAGGATTCTATTATGAAGGCATGGGCGATCAAGTACGCTGTTTCCACTGTGATGGTGGATTGAGGCATTGGGACCCAGATGAT
		</sequence>
		<sequence>
			<taxon idref="PlPla07"/>
			AAACACAAATATCTAAGTCCACAATGTCCATTCATATTGAATCCTTTCAACTCAGGAAATGTTCCGATCTTAAGAGGACGCATCAATGCTTTAATT------------------TTAAATTATCAAGATGAAGCGATACGATTAGCTTCGTTTACAAATTGGCCTATTCCAAATATCGTAACGGTTGAATCATTAGCAAAAGCTGGTTTTTACTTTCTAGGAATAGATGATAAAACTAAATGTGCATTCTGTAATGGTGTTGTAAGATCTTGGGAACCAGGAGACATTCCTGATTTAGAACACAAGAAACATTTTCCCTTTTGTCAATTTGTCAATGATTCAATAATTCCAAGGCTACAAATTCAACAAGATGATACCGATGCTTTTGGGATAGAACAGCAAAGTGATAGAAAATCACTAGGAAATATTAATGCCGTGGGATTAGAG---GATACTAATTTTAATAATTTAGGCCTTCATAAACATATAGGACCGAAAACACCTAATTTTGCAACTTTGGATTCTCGTATTAAGTCTTTCACCAATTGGTCTCCAAATCTAATACAAACGCCTGAGATGTTAGCTCAAGCTGGATTTTATTATGAAGGTGAAAATGATGCAGTGAGATGTTTTCATTGTGATGGAGGTCTAGCTCATTGGGATCCTACTGAT
		</sequence>
		<sequence>
			<taxon idref="PlTri02"/>
			????????????????????????????????????????????????????????????????????????????????????????????????????????????????????????????????????????????????????????????????????????????????????????????????????????????????????????????????????????????????????????????????????????????????????????????????????????????????????????????????????????????????????????????????????????????????????????????????????????????????????????????????????????????????????????????????????????????????????????????????????????????????????????????????????????????????????????????????????????????????????????????????????????????????????????????????????????????????????????????????????????????????????????????????
		</sequence>
		<sequence>
			<taxon idref="PrPre01"/>
			CGTCATAGAACATTAAATCCTCAATGTCCATTTGTCCTAAATCCAGCAGCGTCTGGTAATGTTCCATGTGTATCATCACCAACAATTGTTCCTTCCTCATCATTA---------CTGGATTATAAAAATGAATCTGTCAGACTGGCATCATTTGAAAACTGGCCAATACCAGAAGTGGTCTCACCAGAAGATTTGGCTCGTGCTGGGTTTTACTCATTGAAAAATGGGGATAACACTAAATGTGCTTTTTGCAAAGGAGTTGTTAGAGCCTGGGAACCAAATGATATTCCTGATGTTGAACACAAAAAACATTTTCCTCAATGTCAATTTGTGCGAGCAGTAATTATCCCTAGGCTATACAATAGTGGCAATCCTAAGGCACCAAAAGATCCCGCTTTCCAAAATGTTCATTTAGTTAACAATTCAATG---------------------GATGGAAACTTGGATGAGTTGTGTGTGCTACAACATAACGGGCCTAAAAAGCCGGAATATGGCACTGTAGAAGCTAGATTACAGTCTTTTGCAACTTGGTCTCCAAACCTAATACAAACTCCAGGAGTATTAGCAGAAGCAGGTTTTTTTTACGAAGGAATGGGTGACCAAGTTCGTTGTTTCCACTGTGATGGTGGGTTAAGGCACTGGGACCCCGACGAC
		</sequence>
		<sequence>
			<taxon idref="ScCam02"/>
			CGACATAGATCACTCAATCCTCAATGCCCTTTTGTGCAAGATCCCTCATCTTCAGGTAACATAGCTTCAGTAGTATCAACAGCAAGTGCTCGGGCTATTTCCCCA---------TTAGATTATAAAAATGAAACTGTTAGATTAGGGTCATTTGACAACTGGCCAATACCAGAAATTGTTTCACCAGAGAACTTGGCTCGAGCTGGTTTTTATTCCCTGAAAAATGGTGACAAAACGAAATGCGCCTATTGCAATGGCGTGGTTAGAGCGTGGGAGCCAMACGACRTYCCAGACATCGAACACMAGCGWCACTTTCCCACCTGTYCCTTYGTAGTCTCAGTGATACATCATAGATTAGTTAACAGTGATGATTCCAGTAGGAGAACTACACAAGATAATACTTTTAAAAATGTCAATATAATTAGCAGTTCTGTT---------------GATGGTAATTTAGATGAATTAGGTGTGCAAAAGCACAATGGACCGAAGAGGCC?????????????????????????????????????????????????????????????????????????????????????????????????????????????????????????????????????????????????????????????????????????
		</sequence>
		<sequence>
			<taxon idref="ScCne01"/>
			????????????????????????????????????????????????????????????????????????????????????????????????????????????????????????????????????????????????????????????????????????????????????????????????????????????????????????????????????????????????????????????????????????????????????????????????????????????????????????????????????????????????????????????????????????????????????????????????????????????????????????????????????????????????????????????????????????????????????????????????????????????????????????????????????????????????????????????????????????????????????????????????????????????????????????????????????????????????????????????????????????????????????????????????
		</sequence>
		<sequence>
			<taxon idref="ScScl02"/>
			CGTCACAGGAGTCTGAGCCCCAACTGCCCCTTCGTCCTAAACCCGACTACCTCAGGTAACGTGCCGTYGCTGCKGACGTCSSCTAGCAGTTCGACCTCACCGAGCTCTTTC------GACTATCGAAACGAAGCCGTTCGATTGGCGTCGTTCGACCAGTGGCCAGTACCTCATATAGTGACACCGGAAGACTTGGCTAGGGCCGGTTTTTATTCRGTAAAAAGCGGCGACAACACGAAATGCGCCTATTGCAATGGCGTGGTTAGAGCGTGGGAGCCRCACGACGTCCCAGACATCGAACACCAGCGTCACTTCCCCACCTGTTCCTTCGTTTTGACCGTTATCAATCCCAGACTGGAGGAGAGGAACAACAGGAGAGAACAGGATACCTCGTCCACCACCGCTTTCACGAATATCAGCTTGAAGAACAGCTCGGTG------------GATGGGAATTTGGACGAGTTAGGAGTGCAAAAGCACAACGGACCGAAAAGGCCAGATTTCGGAACTGTCGATTCGCGTTTAAGATCTTTCACCACATGGTCACCTCACTTGGTTCAAACTCCCGCTGYTTTGGCGCAAGCAGGCTTTTACTACGAAGGTATAAGCGATCAAGTGCGGTGTTTTCATTGTGATGGGGGCCTCAGACATTGGGACCCCGATGAC
		</sequence>
		<sequence>
			<taxon idref="ToCha01"/>
			AGACATCGAGCCCTGAGTCCTCAATGTCCGTTTGTGGTGGATTCCTCAACATCAGGAAATATTCCATTGGTAGTTGCATCACCCTCATCATCATCATCATCAATTTCCACGTTCCTAGACTACGAAAACGAAGCAGTGCGATATGCTTCATTCGACAACTGGCCCATACCAGACATTGTGGCACCGGATGACTTGGCCCGATCGGGCTTTTACTCACTGAAAAACGGYGATCACACAAAATGTGCATTCTGCAAAGGGATTGTGAGGGCATGGGAACCGAACGACATTCCCGATGTGGAGCACAAGCGACACTTTCCCAATTGTCGCTTTGTGATATCCACAATCAATCCTCGACTGCAGAATGTTGCCGATCCGATGCAATCTACCTTTAAAAATGTAAACATAATCAATCAGACATCCACCAATGGTAAC---------------------AATCTCTTGAACGATCTGGGTGTACAGAAACATAATGGACCAAAACGTCCAGACTTTGGTACCATTGAGGCACGTCTACGATCATTTACCACTTGGTCACCCAATTTGATTCAAACACCGGACGTTTTGGCTCATGCTGGATTCTACTATGAGGGTATGGGTGATCAAGTGCGCTGTTTTCACTGTGATGGTGGTTTAAGACATTGGGATCCCGATGAT
		</sequence>
		<sequence>
			<taxon idref="ToDen00"/>
			CGACACAGAGCCCTCAATCCGCAGTGTCCATTTGTGTTAAGCTCTACCTCATCAGGAAATGTTCCAGCAGTGGACCAACTGCGAACCGTACCATCGACCTCCTCT---------CTAGACTATAGAAATGAAGAAGTTCGACTGTCTTCCTTTGTCAACTGGCCGAAGCCCGATATTGTCACCCCAGAGGATCTGGCAAGGGCCGGATTCTATTCTCTAAGAACTAGTGATAACACGAAATGTGCATTTTGTCACGGAGTGGTTCGAGCCTGGGAACTAAACGATATTCCTGATGTTGAACACAAACGCCACTTTCCAATGTGCCCCTTTGTTACATCGATAATCAATCCAAGGCTGGAAAGTAGCCGGACTCCAGGACACAGGCCTGAACAGGAGGCGACCTTTAAAAACGTGAATCTGATAGGGGACACAGTCACA---------------GGAAGTTTAAATGAATTGGGAGTGCAAAAGCATAATGGGCCCAAACGGGCCGACTTTGGCACGATAGAGTCCAGACTCCGGTCGTTTGCGTCTTGGTCGCCCCACTTGATACAAACTCCGGATGTGCTAGCACAGGCTGGATTTTATTATGAAGGTTTGGGCGATCAAGTACGCTGTTTCCATTGTGACGGTGGGCTCAGAAATTGGGACCCAGATGAC
		</sequence>
		<sequence>
			<taxon idref="ToDen02"/>
			????????????????????????????????????????????????????????????????????????????????????????????????????????????????????????????????????????????????????????????????????????????????????????????????????????????????????????????????????????????????????????????????????????????????????????????????????????????????????????????????????????????????????????????????????????????????????????????????????????????????????????????????????????????????????????????????????????????????????????????????????????????????????????????????????????????????????????????????????????????????????????????????????????????????????????????????????????????????????????????????????????????????????????????????
		</sequence>
		<sequence>
			<taxon idref="ToTom01"/>
			????????????????????????????????????????????????????????????????????????????????????????????????????????????????????????????????????????????????????????????????????????????????????????????????????????????????????????????????????????????????????????????????????????????????????????????????????????????????????????????????????????????????????????????????????????????????????????????????????????????????????????????????????????????????????????????????????????????????????????????????????????????????????????????????????????????????????????????????????????????????????????????????????????????????????????????????????????????????????????????????????????????????????????????????
		</sequence>
		<sequence>
			<taxon idref="TsCha02"/>
			????????????????????????????????????????????????????????????????????????????????????????????????????????????????????????????????????????????????????????????????????????????????????????????????????????????????????????????????????????????????????????????????????????????????????????????????????????????????????????????????????????????????????????????????????????????????????????????????????????????????????????????????????????????????????????????????????????????????????????????????????????????????????????????????????????????????????????????????????????????????????????????????????????????????????????????????????????????????????????????????????????????????????????????????
		</sequence>
		<sequence>
			<taxon idref="XyXyl00"/>
			CGGCATAGAAATCTCAACCCTGAATGTCCTTTTGTATTAAATCCCGGTACTTCGGGTAATGTTCCTTCTGTAATAACATCCACCAGCCCTGTTCCTTCATCCTCCTCA------TTAGATTATAAAAATGAAGCAGTTAGATTAGCTTCCTATGAAAACTGGCCAATACCCCACATAGTATCCCCTGAAGATTTGGCAAGGGCCGGGTTTTATTCCTTAAAACAAGGAGACAATACAAAATGTGCTTATTGCAAAGGAGTGGTCAGGGCTTGGGAACCTGAGGATATCCCTGATGTAGAACATAAACGACACTTTCCTGCATGTCCCTTTGTACTGTCAACGATCAACTCTAGACTGGAAAGCAGCGGGGATCAAGGTGGTGGTACTACTAGCAGGGGCAGCTGCAATGAATCAACATTTAAGAATTTAAATTTAGTTAGTTCTATG---GACGGCAATTTAGATGAGCTGGGTGTTCAGAAGCATAATGGCCCTAAAAGGCCTGATCAAGGGACTATTGAAGCAAGGCTCAGGACTTTCACTTCATGGTCTCCTCACTTAATTCAGACTCCTGAAATTCTAGCACAAGCAGGGTTTTATTATGAAGGAATGGGGGATCAAGTGAGGTGTTTTCATTGCGATGGAGGTCTGAGACATTGGGATCCAGATGAT
		</sequence>
		<sequence>
			<taxon idref="XyXyl03"/>
			????????????????????????????????????????????????????????????????????????????????????????????????????????????????????????????????????????????????????????????????????????????????????????????????????????????????????????????????????????????????????????????????????????????????????????????????????????????????????????????????????????????????????????????????????????????????????????????????????????????????????????????????????????????????????????????????????????????????????????????????????????????????????????????????????????????????????????????????????????????????????????????????????????????????????????????????????????????????????????????????????????????????????????????????
		</sequence>
	</alignment>

	<!-- The sequence alignment (each sequence refers to a taxon above).         -->
	<!-- ntax=27 nchar=213                                                       -->
	<alignment id="alignment5" dataType="nucleotide">
		<sequence>
			<taxon idref="BrBre05"/>
			?????????????????????????????????????????????????????????????????????????????????????????????????????????????????????????????????????????????????????????????????????????????????????????????????????????????????????
		</sequence>
		<sequence>
			<taxon idref="ClLar01"/>
			GACAACACAAACGGTTGCATTTCAGCAGGGCCCCACTTCAACCCTGGCCAAAAAGAGCATGGGGGACCCAACGATGCCGAACGCCACGTGGGGGATTTAGGAAACGTAGAAGCAAATGCTGATGGTGTTGCTAAAGTCCACATTGTAGACAGGCAAATTTCCTTATCTGGGGCTAACAGTATTATTGGACGTACTGTTGTTGTTCACGCTGAC
		</sequence>
		<sequence>
			<taxon idref="CoPit01"/>
			GATAACACCAATGGATGTATTTCTGCAGGGCCTCACTTCAATCCTCAAGAAAAAGAGCATGGAGGCCCCGATGATGCTGTACGTCACGTTGGAGACTTGGGAAATGTTGAGGCAAATGCTGAGGGACTCGCAAAGATTCATATCATAGACAAACAGATTTCCTTATGTGGGGCTAACAGCATTTTAGGAAGAACTATTGTAGTTCATGCTGAT
		</sequence>
		<sequence>
			<taxon idref="CsMes01"/>
			GACAACACCAACGGCTGCATTTCTGCAGGATCTCATTTTAACCCCGGCAAAAAGGAACACGGTGGTCCAAGTGATGCGGAGCGCCATGTAGGGGATCTAGGAAATGTAGAAGCMAACGCTGAAGGGGCTGCCAAAATTAATATTACMGATAAACAAATTTCTATAACTGGAGAGAAYAGCATCGTTGGACGTACTGTTGTGGTTCATGCTGAT
		</sequence>
		<sequence>
			<taxon idref="CsPse01"/>
			GATAACACCAACGGGTGCATTTCTGCTGGGCCCCATTTCAACCCCGGCCAGAAGGAACACGGCGGACCCGGCGATAATGAACGTCACGTCGGTGACTTAGGAAACGTAGAAGCTAATGCTGAAGGAGTTGCTAAAGTTCACATTGTCGACAAGCAGATTTCCTTGAACGGGCCCAATAGCATCCTTGACCGCACTGTTGTGGTACACGCTGAT
		</sequence>
		<sequence>
			<taxon idref="DiDia04"/>
			?????????????????????????????????????????????????????????????????????????????????????????????????????????????????????????????????????????????????????????????????????????????????????????????????????????????????????
		</sequence>
		<sequence>
			<taxon idref="DrDry01"/>
			?????????????????????????????????????????????????????????????????????????????????????????????????????????????????????????????????????????????????????????????????????????????????????????????????????????????????????
		</sequence>
		<sequence>
			<taxon idref="DrOzo02"/>
			?????????????????????????????????????????????????????????????????????????????????????????????????????????????????????????????????????????????????????????????????????????????????????????????????????????????????????
		</sequence>
		<sequence>
			<taxon idref="HlHyl02"/>
			GATAACACCAATGGTTGCATATCAGCTGGGCCCCATTTCAATCCTAGTCAGAAGGAACACGGTGGACCCACTGACGAAAACCGTCATGTTGGTGATTTGGGGAATGTAGAAGCCAATGCTGACGGAGTGGCTAAGTTCAATATTACCGACAAACAAATTTCTTTGAGTGGACCAAACAGTATTCTTGGACGTACTGTTGTCGTACATGCCGAT
		</sequence>
		<sequence>
			<taxon idref="HlKis01"/>
			GACAACACCAACGGGTGCATCTCAGCGGGGCCGCATTTCAATCCAGGCCAAAAGGAGCATGGGGGCCCCGCGGATGAGATTCGCCACGTAGGTGACCTGGGCAATGTGGAAGCGAATGCCGAGGGCGTCGTTAAAGTGAACATCGTGGATAAGCAGATTTCTTTGACTGGGCCAAACAGCATTCTGGGGCGCACCATTGTCATACATGCCGAT
		</sequence>
		<sequence>
			<taxon idref="HtHyt06"/>
			GACAACACCAACGGCTGTATTTCAGCAGGACCCCATTTCAACCCCAGTCAAAAGGAGCATGGTGCACCCAGTGACGTGGARCGACATGCCGGCGATTTAGGAAACATTCAGGCTAATGCTGATGGGGTGGCCAAGATCAACATTACAGACAAACTCATTTCTCTGAGTGGAGAAAACAGCATTATTGGACGTACAGTCGTTGTACATGCAGAC
		</sequence>
		<sequence>
			<taxon idref="IpAca01"/>
			?????????????????????????????????????????????????????????????????????????????????????????????????????????????????????????????????????????????????????????????????????????????????????????????????????????????????????
		</sequence>
		<sequence>
			<taxon idref="IpPit03"/>
			GACAACACCAACGGATGCATTTCGGCCGGACCTCACTTCAATCCGGACAAAAAAGATCACGGAGGCCCCACTGATGCTGAGCGCCACGTAGGGGACTTGGGCAATGTGGAAGCCAATGCGGAAGGAATAGTCAAAATCAATATACATGACAAGCAAATTTCTTTAACTGGACCCAACAGTATCATCGGGCGGACTGTAGTTGTTCATGCTGAT
		</sequence>
		<sequence>
			<taxon idref="MoPor01"/>
			?????????????????????????????????????????????????????????????????????????????????????????????????????????????????????????????????????????????????????????????????????????????????????????????????????????????????????
		</sequence>
		<sequence>
			<taxon idref="PlPla07"/>
			?????????????????????????????????????????????????????????????????????????????????????????????????????????????????????????????????????????????????????????????????????????????????????????????????????????????????????
		</sequence>
		<sequence>
			<taxon idref="PlTri02"/>
			GATAATACAAATGGTTGTATTTCTGCTGGACCACATTTCAATCCATTGAAAAAAGACCATGGCGCTCCAAATGATGCCGTACGTCATGTTGGCGATTTGGGCAATGTTGAAGCCAATTCTAGTGGTGTTGCAAAAGTATCTATTTCAGATAGTTCGATTTCCCTATCTGGTTCCAACAATATAATTGGACGAACCGTTGTTGTTCATGCAGAT
		</sequence>
		<sequence>
			<taxon idref="PrPre01"/>
			?????????????????????????????????????????????????????????????????????????????????????????????????????????????????????????????????????????????????????????????????????????????????????????????????????????????????????
		</sequence>
		<sequence>
			<taxon idref="ScCam02"/>
			GACAACACCAACGGCTGCATCTCCGCTGGGGCCCACTTTAACCCCAACAAGAAGGAGCATGGGGGCCCAGCSGACGCCGAACGTCACGTGGGCGACTTGGGAAACATCGAAGCGAACGCCGAAGGAGTCGCWAAAGTTCACATCACTGACAAACAAATTTCCTTGACTGGAGCAAACTGCATCCTTGGACGTACCATCGTGGTCCATGCCGAT
		</sequence>
		<sequence>
			<taxon idref="ScCne01"/>
			GACAACACCAACGGCTGCATCTCCGCCGGGGCCCACTTCAACCCCAACAAGAAAGAGCACGGGGGCCCCGCCGACGCCGAACGTCATGTAGGCGACTTGGGAAACATCGAGGCGAACGCCGAAGGGATCGCTAAAGTTCACATCACAGACAAGCAAATCTCTTTGACCGGAGCCAACTGCATTCTTGGACGTACTATCGTGGTCCACGCCGAT
		</sequence>
		<sequence>
			<taxon idref="ScScl02"/>
			GACAACACGAACGGCTGCATCTCTGCAGGACCGCACTTCAATCCATGCCAGAAAGACCACGGGGGCCCCGCCGACACCGAACGTCACATAGGCGATTTGGGTAACATCGAGGCAAACGCTGAGGGCGTAGCCAAGATCAACATCAAGGACAAACAGATCTCACTGACGGGACCCAATAGTATCTTGGGGCGTACGGTGATCGTGCACGCCGAT
		</sequence>
		<sequence>
			<taxon idref="ToCha01"/>
			GACAACACCAATGGATGCATTTCAGCGGGGCCCCATTTCAATCCCAACGAGAGAGAGCATGGTGGACCGAGCGATGCAGAGCGTCACGTTGGTGACTTGGGCAATGTTGAAGCTAATCCTGAAGGAGTAGCCAAAATCAACATTGTCGATAAGCAGATTTCATTGAGCGGTGCAAACAGCATCTTAGGCCGTACTGTTGTGGTGCATGCCGAT
		</sequence>
		<sequence>
			<taxon idref="ToDen00"/>
			GACAACACCAATGGCTGCATATCAGCCGGGCCCCATTTCAACCCCAACGACAAGGAACATGGAGGCCCAACTGACGCTGACCGTCATGCTGGAGATTTAGGAAACATTGAGGCCAATGCTGAAGGAGTCGCTAAGATCAACATCACGGACAAGCAGATTTCGTTGAGTGGAGCGAACAGCATTATTGGACGCACAGTTGTTGTGCATGCAGAC
		</sequence>
		<sequence>
			<taxon idref="ToDen02"/>
			?????????????????????????????????????????????????????????????????????????????????????????????????????????????????????????????????????????????????????????????????????????????????????????????????????????????????????
		</sequence>
		<sequence>
			<taxon idref="ToTom01"/>
			?????????????????????????????????????????????????????????????????????????????????????????????????????????????????????????????????????????????????????????????????????????????????????????????????????????????????????
		</sequence>
		<sequence>
			<taxon idref="TsCha02"/>
			GACAACACCAATGGTTGCATTTCCGCCGGTCCCCATTTCAATCCCCTAAAGAAAACTCATGGAGCTCCTGARGATGGTGAGCGTCACATCGGCGACTTGGGTAATGTAGARGCCAATTCTGGAGGGGTTGCTAACGTGAGCATTACGGATAAATTGATATCCCTGTCTGGGGATAATAATATCMTAGGACGTACTATTGTGGTACATGCAGAT
		</sequence>
		<sequence>
			<taxon idref="XyXyl00"/>
			GACAACACCAATGGTTGCATGTCAGCTGGGCCCCATTTCAACCCTGGCAAGAATGAGCAYGGAGGGCCAACTGATCCTGTACGTCATGCAGGAGATTTGGGAAATGTAGAGGCCAATGCTGAGGGAGTGGCCAAAGTTAGCATCACTGACAAACAAATTTCATTAAATGGCCCCAACAATATTATAGGACGTACTATAGTAGTACATGCTGAC
		</sequence>
		<sequence>
			<taxon idref="XyXyl03"/>
			GACAACACCAATGGTTGCATGTCGGCTGGGGCCCATTTCAACCCTGGCAAGAATGAGCATGGAGGGCCAACTGATCTTGTACGTCATGTAGGAGATTTGGGAAATGTAGAGGCCAATGCTGAGGGAGTGGCCAAAGTTAACATAACTGACAAACAAATTTCATTAAGTGGCCCCAACAATATTATAGGGCGTACTATAGTAGTACATGCTGAC
		</sequence>
	</alignment>

	<!-- The sequence alignment (each sequence refers to a taxon above).         -->
	<!-- ntax=27 nchar=582                                                       -->
	<alignment id="alignment6" dataType="nucleotide">
		<sequence>
			<taxon idref="BrBre05"/>
			??????????????????????????????????????????????????????????????????????????????????????????????????????????????????????????????????????????????????????????????????????????????????????????????????????????????????????????????????????????????????????????????????????????????????????????????????????????????????????????????????????????????????????????????????????????????????????????????????????????????????????????????????????????????????????????????????????????????????????????????????????????????????????????????????????????????????????????????????????????????????????????????????????
		</sequence>
		<sequence>
			<taxon idref="ClLar01"/>
			??????????????????????????????????????????????????????????????????????????????????????????????????????????????????????????????????????????????????????????????????????????????????????????????????????????????????????????????????????????????????????????????????????????????????????????????????????????????????????????????????????????????????????????????????????????????????????????????????????????????????????????????????????????????????????????????????????????????????????????????????????????????????????????????????????????????????????????????????????????????????????????????????????
		</sequence>
		<sequence>
			<taxon idref="CoPit01"/>
			AAATTCCAGCAGTATTTCGACAACGCGCCGCTTATGAACGTCCCGGGACGGACGCATCCGGTCGAAATTTTCTACACTCCGGAACCTGAACGGGACTATTTAGAAGCCGCGATTCGAACGGTCATTCAGATTCATATGTGCGAAGAAATTGCCGGAGATATTCTGCTGTTCTTAACCGGACAGGAAGAGATCGAAGTCGCGTGCAAGCGCATCAAACGMGAAATCGATAATCTCGGACCGGATGTCGGCGACTTAAAATGCATCCCRTTGTATTCTACTTTACCTCCGAATCTTCAGCAGAGGATTTTCGAAGATCCGCCCCCGAATAAACCTAATGGAGGGATAGGGAGGAAAGTCGTCGTTTCGACGAATATCGCTGAAACTTCATTGACTATTGACGGAGTCGTTTTCGTGATCGATCCAGGATTCGCTAAACAGAAAGTTTATAATCCTCGAATTCGAGTGGAATCGCTGCTGGTTTCTCCGATTAGTAAAGCGTCCGCTCAACAGAGAGCCGGAAGAGCTGGAAGGACCAAACCGGGAAAATGCTTCAGGCTTTATACGGAAAAAGCGTTCAAGAAT
		</sequence>
		<sequence>
			<taxon idref="CsMes01"/>
			??????????????????????????????????????????????????????????????????????????????????????????????????????????????????????????????????????????????????????????????????????????????????????????????????????????????????????????????????????????????????????????????????????????????????????????????????????????????????????????????????????????????????????????????????????????????????????????????????????????????????????????????????????????????????????????????????????????????????????????????????????????????????????????????????????????????????????????????????????????????????????????????????????
		</sequence>
		<sequence>
			<taxon idref="CsPse01"/>
			AAATTTCAACACTACTTTGATAATGCCCCTTTAATGAACGTTCCCGGACGTACACATCCAGTCGAAATATTTTACACACCGGAACCCGAAAGGGATTATTTAGAAGCCGCCATCCGTACAGTCATCCAGATCCATATGTGTGAGGAAATTGCTGGAGATGTTTTACTTTTTTTGACCGGRCAAGAAGAGATAGAAGTAGCTTGCAAAAGAATCAAAAGGGAGATAGATAATCTCGGACCGGAAGTTGGAGAATTGAAGTGCATTCCACTTTATTCTACATTACCTCCAAACCTTCAGCAACGAATTTTTGAAGATCCTCCACCAAACAAAGCGAACGGCGCCATTGGCCGTAAGGTTGTAGTCTCGACGAATATTGCTGAAACATCTTTAACTATCGATGGCGTGGTATTCGTAATAGATCCAGGATTTGCCAAACAAAAGGTTTATAATCCGAGAATTCGGGTAGAGTCGTTGCTGGTTTCGCCAATAAGCAAGGCTTCGGCGCAGCAAAGAGCCGGTCGTGCTGGAAGAACTAAACCAGGAAAATGCTTTAGACTGTATACAGAGAAAGCGTTCAAAAAT
		</sequence>
		<sequence>
			<taxon idref="DiDia04"/>
			-----------------------------------------------ACGTACTCATCCAGTAGAAATTTTCTATACACCAGAACCAGAACGTGACTATTTAGAAGCTGCTATTCGAACAGTAATTCAAATACATATGTGTGAAGAAATTGCTGGTGATATTTTGCTATTTTTAACTGGACAAGAAGAAATTGAAGTAGCCTGTAAACGAATCAAACGAGAAATTGATAATTTGGGTCCAGATGTTGGTGAATTAAAATGCATTCCACTCTACTCAACTTTACCACCAAATCTACAACAACGTATATTTGAAGATCCTCCACCAAACAAAGCAAATGGTGCTATTGGTCGAAAGGTGGTAGTATCCACAAATATTGCAGAGACATCTTTAACAATCGATGGAGTAGTCTTTGTTATTGATCCAGGTTTTGCTAAACAAAAAGTGTACAATCCAAGAATTCGAGTAGAATCTTTATTGGTTTCACCAATCAGTAAAGCGTCAGCTCAACAAAGAGCTGGAAGAGCCGGTAGAACTAAGCCAGGAAAATGTTTTCGTTTATACACCGAAAAGGCATTCAAACAT
		</sequence>
		<sequence>
			<taxon idref="DrDry01"/>
			-----------------------------------------------------GCATCCCGTCGAAATTTTTTTCCCTCCTGAGCCTGAAAGAGATTACTTGGAGGCYGGGATTTGTTCGGTTATWCAAATTCACATGTGCGARGAAATAGCGGGAGATGTCTTGTTGTTTCTAACCGGACAAGAGGAAATTGAAGTTGCATGTAAAAGAATTAAAAGGGAGATTGATAATTTGGGTCCGGAAGTTGGAGAATTAAAATGCATTCCTCTTTACTCGACTTTACCGCCGAATCTGCAGCAAAGAATCTTTGAAGATCCGCCTCCGAATAAGGCAAACGGGGCCATTGGCCGCAAAGTGGTGGTTTCCACCAATATCGCAGAAACATCTCTCACAATAGACGGAGTGGTGTTCGTCATAGATCCGGGGTTTGCCAAACAAAAAGTCTATAATCCGCGAATAAGAGTTGAGTCTCTGCTGGTGTCTCCGATAAGCAAATCTCCGGCCCAACAAAAAGCCGGCCGGGCCGGAAAAACAAAACCAGGAAATTGCTTTGGGTTATACACAAAGAAGGCTTATAAGAAT
		</sequence>
		<sequence>
			<taxon idref="DrOzo02"/>
			AAATTTCAACAATATTTTGATAATGCTCCTTTAATGAATGTTCCCGGTCGCACTCATCCAGTAGAGATTTTCTATACACCTGAACCTGAAAGGGACTACTTGGAGGCAGCAATTCGTACTGTTATTCAAATTCATATGTGCGAGGAAATTGCAGGGGATGTTTTATTATTTTTGACTGGACAAGAAGAAATTGAAGTAGCATGTAAGAGAATTAAGCGAGAAATCGATAATTTGGGTCCTGAAGTTGGGGAACTAAAATGCATTCCTCTCTACTCAACTTTACCTCCAAACCTTCAGCAGAGGATCTTTGAAGATCCACCTCCAAATAAAGCAAACGGGGCTATTGGCCGGAAAGTCGTAGTTTCCACGAATATCGCAGAAACTTCTCTCACAATAGACGGAGT?GTGTTCGTCATAGATCCGGGGTTTGCCAAACAAAAAGTCTATAATCC??????????????????????????????????????????????????????????????????????????????????????????????????????????????????????????????????
		</sequence>
		<sequence>
			<taxon idref="HlHyl02"/>
			AAATTTCAACAGTACTTTGATAACGCCCCTTTGATGAATGTCCCTGGACGGACACATCCAGTTGAAATCTTTTATACCCCTGAACCGGAGAGAGATTACTTGGAAGCGGCAATTCGAACAGTTATACAAATACATATGTGCGAAGAAATAGCTGGTGATGTTTTATTATTCTTAACTGGCCAAGAAGAGATTGAAGTAGCCTGCAAACGAATCAAACGAGAAATCGACAACCTGGGCCCTGAAGTGGGGGAACTTAAATGCATCCCACTTTACTCTACGCTGCCTCCCAATCTTCAGCAGCGTATCTTTGAAGATGCCCCACCAAATAAAGCAAATGGAGCCATCGGTCGAAAATATGTTGTCTCAACGAATATCGCGGAAACTTCACTGACAATTGATGGCGTGGTGTTTGTAATTGATCCAGGCTTTGCCAAACAGAAGGTTTACAATCCAAGGATTCGTGTCGAATCATTGCTGGTATCGCCCATTAGTAAAGCATCAGCTCAACAGCGAGCTGGACG?????????????????????????????????????????????????????????????
		</sequence>
		<sequence>
			<taxon idref="HlKis01"/>
			??????????????????????????????????????????????????????????????????????????????????????????????????????????????????????????????????????????????????????????????????????????????????????????????????????????????????????????????????????????????????????????????????????????????????????????????????????????????????????????????????????????????????????????????????????????????????????????????????????????????????????????????????????????????????????????????????????????????????????????????????????????????????????????????????????????????????????????????????????????????????????????????????????
		</sequence>
		<sequence>
			<taxon idref="HtHyt06"/>
			AAGTTTCAACATTACTTCGATAATGCCCCTATGATGAACGTTCCTGGTCGGACGCATCCAGTGGAAATATTTTACACCCCGGAACCGGAAAGGGATTASTTAGAGGCGGCAATCAGGACCGTGATCCAGATACATATGTGYGAAGAAATAGATGGTGATATTTTGCTATTCCTGACGGGCCAAGAGGAGATCGAAGTGGCCTGCAAGCGAATCAAGCGCGAAATAGATAACCTGGGGCCTGAAGTGGGAGAACTGAAGTGCATCCCGCTTTACTCCACTCTRCCGCCCAATCTGCAGCAGCGCATCTTTGAAGACGCGCCCCCGAACAAAGCAAACGGCGCCATCGGCCGCAAAGTGGTCGTTTCCACCAACATCGCTGAGACATCTTTGACCATTGACGGCGTGGTGTTCGTCATCGATCCAGGCTTTGCCAAGCAGAAAGTTTACRATCCCAGAATCCGGGTGGAGTCTTTGCTGGTTTCTCCAATCAGTAAAGCGTCAGCTCWTCAGCGAGCCGGACGAGCTGGAAGAACCAAACCTGGCAAATGTTTAAGATTGTACACGGAAAAGGCTTTTAAGAAT
		</sequence>
		<sequence>
			<taxon idref="IpAca01"/>
			AAGTTCCAACAGTACTTCGACAACGCACCTTTAATGAACGTCCCTGGGCGCACGCATCCCGTCGAGATTTTCTACACACCGGAACCGGAAAGAGACTACTTAGAAGCCGCCATTCGTACAGTSATCCAAATTCACATGTGCGAGGAAATCGCCGGGGACGTTTTACTRTTCCTCACGGGTCAAGAAGAAATTGAAGTGGCTTGCAAACGAATAAAACGAGAAATAGACAATCTGGGCCCCGAAGTGGGCGACTTAAAATGCATCCCTCTCTATTCCACTTTGCCGCCCAATCTTCAGCAGAGAATCTTTGAGGATCCGCCACCAAATAAGTCGAACGGCGCTATCGGAAGGAAAGTGGTCGTATCGACCAATATAGCGGAAACGTCGCTCACAATAGACGGTGTTGTTTTCGTGATCGATCCGGGATTCGCCAAACAAAAGGTGTACAATCCGAGGATTCGAGTGGAATCATTGTTGGTCTCGCCCATAAGTAAAGCGTCCGCACAGCAGAGGGCTGGACGTGCCGGAAGAACGAAGCCCGGCAAGTGTTTCAGGCTGTACACGGAAAAGGCTTTCAAGAAC
		</sequence>
		<sequence>
			<taxon idref="IpPit03"/>
			---------------------------------------------------------------------------------------------------------------------------------------------------------------------------------------------------------------------------------------------CC?GAAGTRGG?GAC?T?AARTGCATCCCTCTCTAYTC?ACT?TGCCGCCCAATCTTCAGCAGAGAATCTTTGAGGATCCGCCRCCAAAAAAGTCRAACGG?GCYATCGGAAGGAAAGTGGTCGT?TCCACTAATATCGCGGARACGTC?YTCACAATAGACGGGGTTGTTTTCGTGATTGATCCTGGCTTTGCCAAACAAAAAGTGTACAATCCTAGAATACRAGTGGAGTCACTGTTGGTGTCGCCGATTAGTAAAGCGTCCGCTCAACAGAGAGCGGGACGGGCSGRTCGAACCAAACCAGGCAAATGTTTCAGACTATACACGGAGAAAGCTTTTAAAAAT
		</sequence>
		<sequence>
			<taxon idref="MoPor01"/>
			??????????????????????????????????????????????????????????????????????????????????????????????????????????????????????????????????????????????????????????????????????????????????????????????????????????????????????????????????????????????????????????????????????????????????????????????????????????????????????????????????????????????????????????????????????????????????????????????????????????????????????????????????????????????????????????????????????????????????????????????????????????????????????????????????????????????????????????????????????????????????????????????????????
		</sequence>
		<sequence>
			<taxon idref="PlPla07"/>
			----------------------------------------------------------------------------------------------------------------------------------------------------------GCGACGTTTTACTATTTCTAACTGGACAAGAAGAAATTGAAGTAGCATGTAAACGTATAAAACGTGAAATTGACAATCTAGGTCCTGATGTTGGTGAATTAAAATGCATTCCACTTTATTCTACACTACCACCAAATCTACAGCAACGTATTTTCGAAGATCCACCACCAAACAAAGCGAATGGAGCTATTGGTCGTAAAGTTGTTGTTTCAACTAATATAGCTGAAACTTCTCTAACAATCGATGGTGTTGTTTTCGTTATTGATCCTGGATTTGCAAAACAGAAAGTATACAATCCACGTATTCGTGTTGAATCACTATTAGTTTCACCAATTAGTAAAGCATCAGCTCAACAACGAGCTGGACGTGCTGGTCGTACCCGGGCCAG????????????????????????????????????????
		</sequence>
		<sequence>
			<taxon idref="PlTri02"/>
			AAATTTCAACACTATTTCGACAATGCACCGCTGATGAATGTACCAGGTCGTACACATCCAGTAGAAGTCTATTATACACCTGAACCAGAACGCGATTATTTGGAAGCAGCCATTCGTACAGTGATCCAAATACACATTTGTGAAGAAATTTCTGGTGATATTTTACTATTTCTTACTGGACAAGAAGAAATTGAAGTAGCATGTAAACGTATCAAACGTGAAATTGACAATCTCGGTCCTGACGTTGGTGAATTGAAATGCATTCCCCTCTATTCCACACTGCCACCAAATTTACAGCAACGTATTTTCGAGGATCCACCACCAAATAAAGCCAATGGCGCTATTGGACGTAAAGTGGTCGTTTCAACAAATATCGCTGAAACATCTCTAACAATTGACGGTGTTGTGTTCGTTATTGATCCCGGCTTTGCCAAACAAAAAGTTTATAATCCCCGTATCCGTGTCGAATCTTTATTAGTGTCTCCAATTAGTAAAGCTTCAGCTCAACAACGTGCTGGACGTGCTGGTCGTACACGACCAGGTAAATGTTTCCGTTTGTATACGGAGAAAGCTTTTAAGAAT
		</sequence>
		<sequence>
			<taxon idref="PrPre01"/>
			------------------------------------------------------------------------------------CCRGAAAGAGACTACCTTGAAGCCGCCATCCGTACTGTTATTCAAATTCACATGTGTGAAGAAATCGCAGGAGACGTGTTATTATTTTTAACTGGTCAAGAAGAAATTGAGGTAGCTTGCAAGCGTATCAAACGGGAAATAGATAACCTGGGTCCTGAAGTAGGCGAACTGAAGTGCATCCCATTGTATTCCACCTTACCACCCAATCTTCAGCAGAGAATCTTTGAAGATCCGCCAGCAAATAATCCGAACGGCGCTATCGGCCGGAAAGTGGTTGTTTCCACTAATATTGCCGAAACCTCTCTGACCATTGACGGAGTAGTGTTCGTGATTGATCCGGGATTCGCCAAACAGAAAGTGTACAATCCCAGAATTCGGGTAGAATCCTTGCTGGTTTCACCCATCAGTAAAGCGTC??????????????????????????????????????????????????????????????????????????????????
		</sequence>
		<sequence>
			<taxon idref="ScCam02"/>
			AAGTTCCAGCAGTACTTCGATAACGCGCCTTTGATGAGCGTACCGGGACGAACTCATCCAGTCGAGATCTTTTACACTCCGGAACCGGAGAGGGATTATTTGGAGGCGGCCATCAGAACGGTTATGCAGATCCATATGTGCGAGGAAATTGTTGGCGACATACTCCTCTTTTTAACCGGCCAAGAGGAAATCGAAGTRGCTTGCAAACGTATCAAACGCGAAATCGACAACCTCGGKCCGGACGTGGGCGAGCTCAAGTGCATCCCACTCTATTCGACCCTTCCGCCCAATCTGCAGCAGCGGATCTTCGAGGACGCGCCGCCGAACAAAGCGAACGGCGCGATCGGACGCAAAGTCGTCGTTTCGACGAATATCGCCGAAACGTCGTTGACCATCGACGGAGTGGTGTTCGTGATCGACCCRGGCTTCGCGAAACAAAAAGTCTACAACCCGAGGATCCGGGTCGAGTCGTTGCTCGTGTCCCCGATAAGTAAAGCGTCCGCGCAACAGAGGGCGGGTCGTGCCGGTCGTACGCGACCCGGCAAATGCTTCCGGCTGTACACGGAGAAGGCGTTCAAGAAC
		</sequence>
		<sequence>
			<taxon idref="ScCne01"/>
			??????????????????????????????????????????????????????????????????????????????????????????????????????????????????????????????????????????????????????????????????????????????????????????????????????????????????????????????????????????????????????????????????????????????????????????????????????????????????????????????????????????????????????????????????????????????????????????????????????????????????????????????????????????????????????????????????????????????????????????????????????????????????????????????????????????????????????????????????????????????????????????????????????
		</sequence>
		<sequence>
			<taxon idref="ScScl02"/>
			??????????????????????????????????????????????????????????????????????????????????????????????????????????????????????????????????????????????????????????????????????????????????????????????????????????????????????????????????????????????????????????????????????????????????????????????????????????????????????????????????????????????????????????????????????????????????????????????????????????????????????????????????????????????????????????????????????????????????????????????????????????????????????????????????????????????????????????????????????????????????????????????????????
		</sequence>
		<sequence>
			<taxon idref="ToCha01"/>
			-----------GTATTTTGATAATGCCCCATTAATGAACGTGCCAGGACGTACCCATCCCGTCGAAATTTTTTATACACCCGAACCAGAACGGGATTATTTAGAGGCTGCCATTCGGACAGTGATTCAGATTCATATGTGTGAGGAAATTGCCGGTGATGTYYTACTATTTCTCACTGGTCAAGARGAGATTGAAGTGGCATGCAAAAGAATCAAAAGRGAAATTGATAATTTGGGCCCTGAAGTGGGCGAATTGAAATGTATTCCACTCTACTCCACATTGCCGCCAAATCTTCAGCAGAGAATATTTGAGGACGCSCCACCAAACAARRCAAACGGTGCCATTGGTCGAAAAGTTGTCGTGTCCACAAACATTGCGGAAACATCTCTAACAATTGACGGTGTCGTTTTTGTAATCGATCCCGGTTTTGCCAAGCAGAAGGTTTACAATCCACGAATTCSAGTGGAATCCCTGCTGGTGTCTCCAATCAGTAAAGCTTC??????????????????????????????????????????????????????????????????????????????????
		</sequence>
		<sequence>
			<taxon idref="ToDen00"/>
			AAGTTCCAACAGTACTTCGACAATGCGCCCCTGATGAACGTCCCTGGACGGACACATCCGGTTGAAATATTTTACACTCCAGAGCCGGAAAGAGACTATCTGGAGGCGGCCATTAGAACGGTCATACAGATCCACATGTGTGAGGAAATAGCGGGCGACGTGCTGCTGTTCCTAACGGGTCAAGAAGAGATCGAAGTGGCCTGTAAACGCATCAAGCGCGAAATCGATAATCTCGGCCCGGAAGTGGGCGAACTAAAATGCATCCCACTATACTCCACATTGCCGCCGAATCTTCAGCAGCGCATCTTTGAAGATGCGCCACCCAGCAAGGCAAACGGTGCCATTGGACGGAAAGTCGTGGTTTCCACCAACATCGCCGAAACTTCTCTAACTATTGACGGCGTCGTCTTCGTGATAGATCCCGGTTTTGCTAAACAGAAGGTTTACAATCCGAGGATTCGTGTCGAGTCGTTGCTGGTGTCTCCCATCAGCAAAGCATCCGCTCAGCAACGAGCCGGACGTGCCGGCCGAACCAAACCTGGCAAATGTTTCAGGTTGTACACGGAAAAGGCATTCAAGAAT
		</sequence>
		<sequence>
			<taxon idref="ToDen02"/>
			AAGTTTCAAACAGACTTCGACAATGCGCCTGTGATGAACGTCCCTGGACGAACACATCCGGTTGAAATATTCTACACTCCAGAGCCGGAACGGGACTATCTGGAGGCGGCCATTAGAACAGTGATACAGATCCACATGTGTGAGGAAATAGCCGGCGACGTGCTGTTGTTCCTAACGGGCCAAGAAGAGATCGAAGTGGCCTGTAAACGGATCAAGCGCGAAATCGACAATCTTGGCCCCGAAGTAGGCGAGCTAAAATGCATCCCACTCTACTCCACGTTGCCGCCGAATCTTCAGCAGCGCATCTTCGAAGATGCGCCACCCTGCAAGGCAAACGGGGCCATTGGCCGGAAAGTCGTGGTTTCCACCAACATCGCCGAAACTTCCCTAACTATTGACGGCGTCGTCTTTGTCATAGACCCCGGTTTTGCCAAGCAGAAGGTTTACAATCCCAGGATTCGTGTCGAATCGTTGCTGGTGTCTCCCATCAGCAACGCATCCGCTCAGCAGCGAGCCGGACGAGCCGGCCGAACCAGACCAGGCAAATGTTT???????????????????????????????
		</sequence>
		<sequence>
			<taxon idref="ToTom01"/>
			AAGTTTCAACAGTACTTCGACAATGCCCCGTTGATGAACGTCCCTGGACGGACACATCCCGTYGAGATATTTTATACGCCCGAACCAGAAAGAGATTATTTGGAGGCGGCTATCAGAACGGTGATTCAGATACACATGTGTGAGGAAATAGCTGGTGATGTACTGCTATTCCTAACGGGTCAAGAGGAGATTGAAGTGGCCTGCAAACGAATCAAGCGTGAGATAGACAGTCTGGGTCCGGAAGTGGGAGAACTGAAGTGCATCCCGCTTTACTCCACTTTGCCACCCAATCTTCAACAGCGCATCTTTGAAGATGCTCCGCCCAGCAAAGCAAATGGCGCCATTGGCCGAAAGGTCGTCGTTTCCACCAACATAGCCGAGACATCTTTGACCATCGATGGCGTGGTGTTCGTCATCGATCCCGGTTTTGCTAAGCAGAAGGTTTATAATCCGAGGATTCGAGTGGAATCCTTGTTGGTTTCTCCAATCAGTAAAGCGTCAGCTCAGCAGCGAGCCGGACGTGCAGGGAGAACCAAACCCGGAAAATGTTTCAGGTTGTACACGGAAAAGGCGTTTAAAAAT
		</sequence>
		<sequence>
			<taxon idref="TsCha02"/>
			----TCCAGCATTATTTCGATAACGCGCCCMTAATGAACGTTCCTGGACGCACACATCCAGTAGAAATVTASTACACCCCAGAGCCAGAACGTGACTACCTGGAAGCAGCAATTAKAACAGTAATCCAAATCCACATTTGCGAAGAAATTGCAGGAGATATTCTGTTGTTCCTTACTGGGCAGGAGGAGATTGAAGTYGCSTGCAAGCGAATTAAAAGAGAAATCGATAATTTGGGGCCCGAAATTGGTGAACTGAAATGCATTCCACTTTACTCAACCCTTCCTCCAAATTTGCAACAACGAATTTTTGAAGAGCCTCCGCCAAACAAGTCGAATGGGGCTGTTGGTCGCAAAGTGGTGGTGTCAACTAATATTGCCGAAACATCCCTGACTATTGATGGTGTTGTTTTTGTTATTGATCCTGGATTTGCCAAGCAAAAAGTGTACAATCCGAGGATTCGTGTGGAGTCCCTTTTGGTTTCTCCTATCAGCAAAGCCTCABCACAGCAAAGGGCAGGGCGTGCTGGGAGAACCAAGCCAGGAAAATGCTTTAGGTTGTACACTGAGAAGGCATTCAAAAAT
		</sequence>
		<sequence>
			<taxon idref="XyXyl00"/>
			--------------------------------------------------------------------------------TGAGCCAGAAAGGGACTACCTAGAGGCAGCAATTCGTACTGTAATTCAAATTCATATGTGCGAGGAAATTGCAGGGGATGTCTTGTTGTTCTTAACGGGACAAGAGGAGATTGAAGTAGGATGTAAGAGAATTAAA?GAGAAATTAATAATTTGGGTCCGGAAGTGGGGGAGCTGAAGTGCATTCCTCTTTACTCAACTTTACCTGCAAATATCCAGCAAGGGATTTATGAAGATCCACCTCCAAATAAGGCAAACGGGGCTATAGGCCGGAAAGTSGTAGTTTCCACCAACATCGCAGAAACTTCYCTCACAATAGACGGAGT?GTGTTCGTCATAGATCCGGGGTTTGCCAAACAAAAAGTCTATAATCC??????????????????????????????????????????????????????????????????????????????????????????????????????????????????????????????????
		</sequence>
		<sequence>
			<taxon idref="XyXyl03"/>
			??????????????????????????????????????????????????????????????????????????????????????????????????????????????????????????????????????????????????????????????????????????????????????????????????????????????????????????????????????????????????????????????????????????????????????????????????????????????????????????????????????????????????????????????????????????????????????????????????????????????????????????????????????????????????????????????????????????????????????????????????????????????????????????????????????????????????????????????????????????????????????????????????????
		</sequence>
	</alignment>

	<!-- The sequence alignment (each sequence refers to a taxon above).         -->
	<!-- ntax=27 nchar=624                                                       -->
	<alignment id="alignment7" dataType="nucleotide">
		<sequence>
			<taxon idref="BrBre05"/>
			????????????????????????????????????????????????????????????????????????????????????????????????????????????????????????????????????????????????????????????????????????????????????????????????????????????????????????????????????????????????????????????????????????????????????????????????????????????????????????????????????????????????????????????????????????????????????????????????????????????????????????????????????????????????????????????????????????????????????????????????????????????????????????????????????????????????????????????????????????????????????????????????????????????????????????????????????????????????
		</sequence>
		<sequence>
			<taxon idref="ClLar01"/>
			????????????????????????????????????????????????????????????????????????????????????????????????????????????????????????????????????????????????????????????????????????????????????????????????????????????????????????????????????????????????????????????????????????????????????????????????????????????????????????????????????????????????????????????????????????????????????????????????????????????????????????????????????????????????????????????????????????????????????????????????????????????????????????????????????????????????????????????????????????????????????????????????????????????????????????????????????????????????
		</sequence>
		<sequence>
			<taxon idref="CoPit01"/>
			GACAGAAACACTTTTCACAGATTCGATAAATTCAACGCGAAATATAATCCGATAGGGGAGAGCAGGTTGAGGGAGGTTTTCCTCAAGACCGACAACTACATTAAGGGAAAATATTTTGCGAGTATAATAAAAGAGGTTGCGAGCGACTTGGAAGAGTCGAAGTATCAAAACGTCGAGCTCCGATTGAGKATTTACGGTAAAAGCAAAGATGAATGGGACCGTCTGGCAGCATGGGCCATAGATTCSAACGTTTACTCGGACAACGTGCGCTGGTTGATCCAAACTCCTCGATTATTCGACATCTTCAAACTGAACAAAGTCCTGAACAATTTCCAGCAAGTGATCGACAACATCTTCATACCGCTCTTCGAGGTTACGGCCCGTCCGAGTTCGCACCCGAATTTACATAAATTCCTTCAATACGTCATCGGATTCGATTCGGTCGACGATGAGAGCAAGCCGGASAAGAACCCGCTGTTCGATAAAGATACCCCGAAACCCGAACAGTGGTCCGACGACGAGAACCCGAACTACGCCTACTATATGTACTACATGTACGGGAATTTAGCAGTTCTGAATCATTTTAKGGCGGAAAAAGGACTTCCGGCTTTCGTTCTTC?????
		</sequence>
		<sequence>
			<taxon idref="CsMes01"/>
			????????????????????????????????????????????????????????????????????????????????????????????????????????????????????????????????????????????????????????????????????????????????????????????????????????????????????????????????????????????????????????????????????????????????????????????????????????????????????????????????????????????????????????????????????????????????????????????????????????????????????????????????????????????????????????????????????????????????????????????????????????????????????????????????????????????????????????????????????????????????????????????????????????????????????????????????????????????????
		</sequence>
		<sequence>
			<taxon idref="CsPse01"/>
			????????????????????????????????????????????????????????????????????????????????????????????????????????????????????????????????????????????????????????????????????????????????????????????????????????????????????????????????????????????????????????????????????????????????????????????????????????????????????????????????????????????????????????????????????????????????????????????????????????????????????????????????????????????????????????????????????????????????????????????????????????????????????????????????????????????????????????????????????????????????????????????????????????????????????????????????????????????????
		</sequence>
		<sequence>
			<taxon idref="DiDia04"/>
			------------------------------------------------------------------------------------------------------------------------------------------------------------------------------------------------------------------------------------------------------------------------------------------------------TTTGATATTTTCAAACTAAACAAAGTTTTAACTAACTTCCAACAGGTGATTGATAACATTTTTTTACCGTTATTTGAGGTGACTGCACGGCCAAGTAGCCATCCTGATTTGCACAAATTCTTACAATACGTGATTGGATTTGATTCGGTAGATGATGAAAGTAAACCTGAGAAAAACCCATTATTTGATAAAGACACTCCCAAACCGGAAGAATGGTCTGACAAAGAAAATCCTAATTATGCCTATTACATGTATTACATGTACGCGAATTTAACGGTTCTG????????????????????????????????????????????????
		</sequence>
		<sequence>
			<taxon idref="DrDry01"/>
			---------------------------------------------------------------------------------------------------------GGGAAGTACTTCGCCAGCATCATAAAAGAAGTGGCAAGCGATCTTGAGGAATCGRAGTAVCAGAACGTTGAATTCCGTCTGAGCATSTATGGAAAGACCAAGGATGAGTGGGACAGAYTGGCTGCCTGGGCCATAGATTCCAACGTCTACTCTGACAATGTGCGCTGGTTAATTCAAACCCCTAGATTATTCGACATCTTMAAACTCAACAAAGTCTTAAGCAACTTCCAACAAGTGATCGACAACATCTTCATTCCCTTGTTTGAGGTCACTGCGCGTCCCAGTTCCCACCCGAATCTGCACAAATTCCTGCAATACGTCATAGGGTTTGATTCAGTGGATGATGAAAGCAAGCCCGAGAAGAACCCGTTGTTCGATAAAGACACCCCCAAGCCTGAAGACTGGAGCGATGAGGAGAACCCTAATTACGCATATTACATGTACTATATGTACGCCAACTTGACTGTACTAAACCATTTTAGAGCCGAAAAGGGGCTTCCGACATTCGTGCTTAGGCCC
		</sequence>
		<sequence>
			<taxon idref="DrOzo02"/>
			????????????????????????????????????????????????????????????????????????????????????????????????????????????????????????????????????????????????????????????????????????????????????????????????????????????????????????????????????????????????????????????????????????????????????????????????????????????????????????????????????????????????????????????????????????????????????????????????????????????????????????????????????????????????????????????????????????????????????????????????????????????????????????????????????????????????????????????????????????????????????????????????????????????????????????????????????????????????
		</sequence>
		<sequence>
			<taxon idref="HlHyl02"/>
			????????????????????????????????????????????????????????????????????????????????????????????????????????????????????????????????????????????????????????????????????????????????????????????????????????????????????????????????????????????????????????????????????????????????????????????????????????????????????????????????????????????????????????????????????????????????????????????????????????????????????????????????????????????????????????????????????????????????????????????????????????????????????????????????????????????????????????????????????????????????????????????????????????????????????????????????????????????????
		</sequence>
		<sequence>
			<taxon idref="HlKis01"/>
			GATCGAAACACTTTTCACAGATTCGATAAGTTCAACGCGAAATATAATCCGATTGGAGAAAGCAGACTTAGGGAAGTCTTCCTCAAAACCGATAACTACATTAAGGGAAAGTACTTTGCAAGCATTATCAAGGAGGTGTCGAGCGATCTGGAGGAGTCGAAGTACCAAAATGCCGAGCTGCGCTTGAGCATTTACGGAAAAAGCCAAGACGAGTGGGACAAACTGGCKGCTTGGGCCATCGATTCGAACGTGTACTCTGATAACGTGCGCTGGTTAATCCAGACACCACGTCTATTCGACATATTTAGGCTGAACAAGGTCCTGACCAACTTCCAGCAAGTGATCGACAACATTTTCCTGCCGTTGTTCGAAGTCACAGCTCGACCGAGTAGTCATCCGAATCTGCACAAGTTTTTGCAATACGTGATCGGTTTCKATTCGGTGGACGATGAAAGCAAACCGGAAAAGAATCCCTTGTTCGACAAGGACACGCCCAAACCGGAAGAATGGTGCGACRATGAAAATCCRAATTACGCCTATTACATGTACTACATGTACGCGAATCTGTCGGTGCTGAACCATTTTCTAGCTGAAAAGGGACTGCCCACTTTCGTGCTGCGCCCT
		</sequence>
		<sequence>
			<taxon idref="HtHyt06"/>
			--------------------------------------------------------------------?AGGGAAGTCTTCCTCAAAACYGAYAAYTWYATTCAGGGAAAATATTTCGCGAGTATCATAAAAGAGGTATCAAGCGACCTGGAGGAATCCAAATACCAAAATGTCGAACTTCGTTTGAGCATCTACGGAAAAAGTATGGACGAATGGGATAAACTGGCTGCATGGGCAATAGATTCGAATGTTTATTCTGATAATGTTCGTTGGTTGATCCAAACACCAAGACTATTCGATATCTTCAGGCTAAATAAAGTCCTTACAAATTTTCAACAAGTCATCGACAACATTTTCCTGCCTCTTTTCGAAGTTACAGCTCGACCAAGCAGCCAYCCAAATTTGCATAAGTTCTTGCAGTATGTTATAGGGTTTGATTCTGTTGATGATGAAAGCAAACCCGAGAAGAATCCTTTWTTHSACAAAGATACACCGAARCCTGAAGASWGGTGMGACGATGASAACCCAAATTATGCATWCTGCATGTATTACATGCACCCACATCGAC????????????????????????????????????????????????????????
		</sequence>
		<sequence>
			<taxon idref="IpAca01"/>
			????????????????????????????????????????AATACAATCCGATTGGAGAGAGTCGCTTGCGMGAGGTCTTCCTCRAARCCGATAACTACATCAAGGGCAAATASTTCGCCAGCATCATCAAGGAAGTGGCCAGCGACTTGGAGGAGTCGAAATACCAGAAAGTGGAGCTGCGCCTCAGCATCTACGGCAAGAGCAAGGACGAATGGGACAAGTTGGCCGCCTGGKMCATCGACTCGAACGTCTACTCGGACAACGTGCGTTGGMTGATCCAAACGCCCCGTTTGTTCGACATCTTCAAACTGAACAAGGTCCTCACCAACTTCCAGCAAGTGATMGACAACATCTTCTTGCCGTTGTTTGAGGTGACGGCGCGGCCCACGTCGCACCCGAACCTCCACAAGTTCCTCCAGTACGTGATCGGGTTCGATTCGGTGGAYGACGATAGCAAGCCGGAAAATAACCCGTTGTTTGACAAAGA????????????????????????????????????????????????????????????????????????????????????????????????????????????????????????????????????????
		</sequence>
		<sequence>
			<taxon idref="IpPit03"/>
			????????????????????????????????????????AATACAATCCGATTGGGGAGAGCAGATTGAGAGAAGTTTTTCTTAAAACCGATAACTTTATCAAGGGTAAATATTTTGCTAGTATAATTAAGGAAGTCGCCAGTGATTTAGAGGAATCCAAATATCAGAACGTCGAGTTGCGTCTGAGTATTTACGGTAAAAGCAAAGACGAATGGGACAAGTTAGCTGCTTGGGCTATAGATTCCAACGTATATTCTGACAACGTGCGCTGGTTGATTCAAACACCCAGGCTGTTTGACATCTTTAAGTTAAACAAAGTTCTGAACAACTTCCAACAAGTAATCGACAACATATTTGTACCATTGTTTGAAGTGACCGCCAGACCGAGCTCCCATCCAAATTTGCACAAGTTCCTGCAATACGTTATCGGGTTTGACTCAGTCGAGGATGAGAGCAAACCGGAAAAGAACCCGTTGTTTGACAAAGACACCCCTAAACCAGAAGAAGGGAGCGASGAAGAAAATCCCAACTACGCATATTATATGTACTACATGTACTCCAAC????????????????????????????????????????????????????????????
		</sequence>
		<sequence>
			<taxon idref="MoPor01"/>
			????????????????????????????????????????????????????????????????????????????????????????????????????????????????????????????????????????????????????????????????????????????????????????????????????????????????????????????????????????????????????????????????????????????????????????????????????????????????????????????????????????????????????????????????????????????????????????????????????????????????????????????????????????????????????????????????????????????????????????????????????????????????????????????????????????????????????????????????????????????????????????????????????????????????????????????????????????????????
		</sequence>
		<sequence>
			<taxon idref="PlPla07"/>
			GATAGAAATACATTTCACAGATTTGATAAATTCAATGCCAAATACAACCCGATTGGTGAGAGTAGACTTCGTGAAGTATTCTTAAAAACTGATAATTATATTGATGGAAAATATTTTGCAAGCATTATAAAAGAAGTATGTTTTGATTTAGAAGAATCCAAATATCAAAATGCTGAACTTCGATTAAGTATTTATGGTAAAAGTAAGGATGAATGGGATAAATTAGCTGCGTGGGCAATTGATTCTAATGTATATTCAGACAATGTTCGTTGGTTGATACAAACTCCAAGATTATTTGATATTTTCAAATTAAACAAAGTRTTAACTAATTTCCAACAAGTTCTGGATAATATATTTCTTCCATTGTTTGAAGTAACAGCACGGCCATCTTCGCATCCAAATCTTCACAAATTCTTGCAATATGTTATTGGTTTCGATTCAGTTGATGATGAAAGTAAACCGGAAAARAATCCATTTTTCGATAAAGATACACCGATACCCCAAGAGTGGAATGATGAAGAAAATCCTAATTATGAATATTATATGTATTACATGTTTGCAAATTTATCTGTATTGAATAGTTTCAGAGCTGAAAAGGGATTGCCAACATTTGTAATGCGACCA
		</sequence>
		<sequence>
			<taxon idref="PlTri02"/>
			--------------------------------------------------------------------------------------------------------------------------------------------------------------------------------------------------------------------------------------------------------------------------------------------------------TGATATTTTCAAACTAAATAAAGTATTAACTAATTTTCAACAAGTTCTGGACAATATCTTTCTGCCATTATTTGAAGTAACCGCCCGTCCATCATCACATCCAAATCTGCATAAATTCTTACAATATGTGATCGGTTTTGATTCAGTCGATGATGAAAGTAAACCGGAAAAGAATCCATTCTTCGATAAAGATACACCAATACCACATGAGTGGAATGATGAAGAGAACCCGAATTATGAATACTACATGTATTACATGTATGCAAATCTAACGGTACTTAACAGTTTCCGTGCCGAAAAGG??????????????????????????
		</sequence>
		<sequence>
			<taxon idref="PrPre01"/>
			????????????????????????????????????????????????????????????????????????????????????????????????????????????????????????????????????????????????????????????????????????????????????????????????????????????????????????????????????????????????????????????????????????????????????????????????????????????????????????????????????????????????????????????????????????????????????????????????????????????????????????????????????????????????????????????????????????????????????????????????????????????????????????????????????????????????????????????????????????????????????????????????????????????????????????????????????????????????
		</sequence>
		<sequence>
			<taxon idref="ScCam02"/>
			--------------------------------AA??KCCAAATACAACCCAATTGGCGAGAGTCGACTCAGAGAAGTATTTCTTAAAACTGATAATTATATTAAGGGAAAGTATTTTGCCRGCATAWTAAAAGAAGTCMCRAGTGACTTGGAAGAATCAAAATATCARAATGTGGAATTAAGGCTCAGCATTTACGGCAAAAGTCAAGACGAATGGGATAAACTGGCTTCTTGGGCCATCGACTCGAATGTATATTCTGATAATGTRCGCTGGTTAATCCAAACTCCTAGGCTTTTTGACATATTTAARTTAAACAAAGTACTAACAAAYTTTCAACAAGTCATYGATAATATTTTCCTGCCACTGTTTGAGGTAACGGCCAGGCCAAGTTCWCATCCGGAATTGCACAAATTTCTCCAATACGTCATCGGGTTTGACTCAGTAGATGATGAAAGCAAGCCAGARAAAAATCCTTTGTTTGACAAAGATACTCCAAAACCAGAAGAATGGAAYGATGAAGAAAATCCCAAYTATGCCTAYTATATGTATTACATGTACGCCAATTTAACGGTGCTAAACCACTTTAGAGCAGAAAAGGGATTGCCTACATTTGTCTTAAGGCCT
		</sequence>
		<sequence>
			<taxon idref="ScCne01"/>
			GACCGCAACACCTTCCACAGGTTCGATAAGTTCAACGCCAAATATAATCCCATTGGTGAGAGTAGACTCAGAGAGGTATTCCTAAAAACTGACAATTACATCAAGGGCAAGTATTTTGCCAGCATAATAAAAGAAGTCGCAAGCGACTTGGAAGAATCTAAGTATCAGAATGTTGAGTTAAGACTTAGCATTTATGGCAAAAGCAAAGATGAATGGGATAAACTAGCCTCCTGGGCCATTGACTCAAATGTATATTCTGATAACGTGCGCTGGTTAATTCAAACTCCTAGACTTTTCGACATTTTTAAATTAAACAAAGTACTGACCAATTTCCAACAAGTCATCGACAATATTTTTGTGCCCCTTTTTGAGGTAACGGCCAGGCCAAGTTCACATCCAGAATTGCACAAATTCCTCCAATTCGTTATTGGTTTTGACTCGGTAGATGATGAAAGCAAACCAGAGAAAAATCCTTTGTTCGACAAAGATACTCCTAAGCCGGAGGATTGGAATGATGACGAAAACCCTAACTACGCCTACTATATGTATTACATGTACGCTAACT???????????????????????????????????????????????????????????
		</sequence>
		<sequence>
			<taxon idref="ScScl02"/>
			????????????????????????????????????????????????????????????????????????????????????????????????????????????????????????????????????????????????????????????????????????????????????????????????????????????????????????????????????????????????????????????????????????????????????????????????????????????????????????????????????????????????????????????????????????????????????????????????????????????????????????????????????????????????????????????????????????????????????????????????????????????????????????????????????????????????????????????????????????????????????????????????????????????????????????????????????????????????
		</sequence>
		<sequence>
			<taxon idref="ToCha01"/>
			????????????????????????????????????????????????????????????????????????????????????????????????????????????????????????????????????????????????????????????????????????????????????????????????????????????????????????????????????????????????????????????????????????????????????????????????????????????????????????????????????????????????????????????????????????????????????????????????????????????????????????????????????????????????????????????????????????????????????????????????????????????????????????????????????????????????????????????????????????????????????????????????????????????????????????????????????????????????
		</sequence>
		<sequence>
			<taxon idref="ToDen00"/>
			---------------------------------------------------------------------------------------------------------GGAAAATACTTTGCTAGTATCATCAAAGAGGTGTCCAGCGATCTGGAGGAATCCAAATACCAAAATGTCGAGCTGCGTTTGAGCATTTACGGAAAAAGCAAGGACGAATGGGACAAATTAGCTGCATGGGCAATAGATTCGAACGTTTATTCCGATAATGTGCGCTGGTTAATCCAAACACCCAGACTCTTCGATATCTTCAGGCTAAACAAGGTGCTGACGAACTTCCAGCAGGTGATCGACAACATTTTCCTGCCGCTTTTCGAAGTCACTGCGCGTCCGAGCAGCCACCCGAATTTGCACAAATTCCTGCAGTATGTAATCGGGTTTGATTCGGTGGATGATGAGAGCAAGCCGGAAAAGAATCCGCTTTTCGATAAAGACACCCCGAAGCCAGAGGAATGGTGCGACGATGAAAACCCCAACTACGCCTACTACATGTACTACATGTATGCGAATCTGTCGGTTTTGAATCATTTCAG?????????????????????????????????????
		</sequence>
		<sequence>
			<taxon idref="ToDen02"/>
			????????????????????????????????????????????????????????????????????????????????????????????????????????????????????????????????????????????????????????????????????????????????????????????????????????????????????????????????????????????????????????????????????????????????????????????????????????????????????????????????????????????????????????????????????????????????????????????????????????????????????????????????????????????????????????????????????????????????????????????????????????????????????????????????????????????????????????????????????????????????????????????????????????????????????????????????????????????????
		</sequence>
		<sequence>
			<taxon idref="ToTom01"/>
			????????????????????????????????????????????????????????????????????????????????????????????????????????????????????????????????????????????????????????????????????????????????????????????????????????????????????????????????????????????????????????????????????????????????????????????????????????????????????????????????????????????????????????????????????????????????????????????????????????????????????????????????????????????????????????????????????????????????????????????????????????????????????????????????????????????????????????????????????????????????????????????????????????????????????????????????????????????????
		</sequence>
		<sequence>
			<taxon idref="TsCha02"/>
			GACAGGAATACTTTTCATAGATTCGATAAATTTAACGCCAAATACAATCCAATTGGCGAAAGCAGACTTCGGGAAGTATTCTTGAAAACTGACAACTATATTAAAGGTAAATATTTTGCTAGCATCATAAACGAAGTGTCAAGCGACTTAGAGGAGTCTAAGTACCAAAATGCTGAACTTAGATTGAGTATATATGGAAAAAGTCAAGATGAGTGGGATAAATTAGCCGAATGGGCTATTGAATCTAACGTTTACTCTGATAACGTGCGCTGGTTAATTCAAACGCCCAGGTTGTTCGACATTTTTAAACTTAATAAAGTATTGACTACTTTTCAACAAGTGATCGATAATATTTTCCTGCCATTATTTGAAGTGACCGCCAGGCCGAGTTCTCATCCCAATCTACACAAATTCTTACAATATGTTATTGGGYTCGATTCCGTGGATGATGAAAGTAAACCGGAAAAGAATCCTTTATTTGATAAGGATACTTTACCACCTGAACAATGGAACGATGAAGAGAATCCTAATTACGAATATTATATGTATTACATGTATGCAAATCTAACGGTGTTAAATCAGTTCAGAGCAGAAAAGGGATTGCCAACATTTGTYGTAAGGCC?
		</sequence>
		<sequence>
			<taxon idref="XyXyl00"/>
			GACAGGAACACTTTCCATAGATTCGATAAGTTCAACGCCAAGTATAATCCCATCGGTGAAAGCAGGCTGAGGGAAGTTTTCCTGAAAACTGACAATTTCATTCAGGGAAAATACTTCGCCAGCATCATCAAGGAAGTAGCAAGCGATTTAGAGGAATCGAAGTATCAAAATGTTGAGCTCCGTCTAAGCATCTATGGGAAGACCAAGGATGAGTGGGACAGGTTGGCTGCTTGGGCCATAGATTCCAACGTCTATTCTGACAATGTGCGCTGGTTAATTCAAACTCCTAGATTATTTGACATCTTCAAACTCAACAAAGTGTTGACAAACTTTCAACAAGTTATCGACAACATCTTCCTGCCCTTATTTGAAGTGWCTGCGCGCCCCAGCTCCCACCCAAACTTGCATAAATTCCTTCAATACGTCATCGGTTTTGATTCGGTGGACGACGAAATCAAGCCCGAGAGGAMCCCAYTGTTCGATAAAGATACCCCTAAGCCTGAAGACCGGAGCGATGAGGAAAACCCCAATTASGCMTATTATATGTACTATATGTACKATAAWTTGGCGGTGTTAA???????????????????????????????????????????????
		</sequence>
		<sequence>
			<taxon idref="XyXyl03"/>
			??????????????????????????????TTTAATGCCAAATACAACCMTATCGGCGAAAGTAGGCTGAGAGAGGTTTTCCTGAAAACTGATAATTTCATTCAGGGAAAATACTTGGCCAGCATCATCAAGGAAGTAGCAAGCGATTTAGAAGAATCAAAGTATCAAAATGTTGAGCTTCGTCTGAGTATCTATGGGAAGACCAAGGATGAGTGGGACAGGTTGGCTGCTTGGGCCATAGATTCCAACGTCTATTCTGACAATGTGCGCTGGTTAATTCAAACTCCTAGATTATTCGACATCTTCAAACTCAACAAAGTGTTGACAAACTTTCAACAAGTGATCGACAACATCTTCCTACCCTTATTTGAAGYGACTGCCCGCCCCAGCTCCCACCCAAACCTGCATAAATTCCTTCAATACGTCATCGGATTTGATTCGGTGGACGACGAAAGTAAGCCCGAGAAGAACCCACTGTTCGATAAAGATACCCCTAAGCCTGAAGACTGGAGCGATGAGGAAAATCCCAATTACGCCTATTACATGTACTACATGTACGCTAATTTGGCGGTGCTGAACCATTTTAGGGCCGAAAAGGGGCTGCCGACCTTCGTGCTAAGGCCA
		</sequence>
	</alignment>

	<!-- The sequence alignment (each sequence refers to a taxon above).         -->
	<!-- ntax=27 nchar=627                                                       -->
	<alignment id="alignment8" dataType="nucleotide">
		<sequence>
			<taxon idref="BrBre05"/>
			???????????????????????????????????????????????????????????????????????????????????????????????????????????????????????????????????????????????????????????????????????????????????????????????????????????????????????????????????????????????????????????????????????????????????????????????????????????????????????????????????????????????????????????????????????????????????????????????????????????????????????????????????????????????????????????????????????????????????????????????????????????????????????????????????????????????????????????????????????????????????????????????????????????????????????????????????????????????????
		</sequence>
		<sequence>
			<taxon idref="ClLar01"/>
			???????????????????????????????????????????????????????????????????????????????????????????????????????????????????????????????????????????????????????????????????????????????????????????????????????????????????????????????????????????????????????????????????????????????????????????????????????????????????????????????????????????????????????????????????????????????????????????????????????????????????????????????????????????????????????????????????????????????????????????????????????????????????????????????????????????????????????????????????????????????????????????????????????????????????????????????????????????????????
		</sequence>
		<sequence>
			<taxon idref="CoPit01"/>
			GACGCTCAATTTAATTTTGTTCTTAATCAGTCGCCCAACAATATTCCCTCATTATTAGGAAAAGCTTGCATAGCTTACAATAAAAAAGACTTTAGAGCCRCTCTGGCTTTCTATAAAAAAGCTCTGAGAACAAACCCAAACTGTCCTGCCGCAGTACGTTTAGGAATGGGCCATTGCTTCATGAAACTAAATAATCAAGATAAAGCTCGTTTAGCGTTTGAACGGGCTTTAGAATTGGACCCAAAATGTGTGGGCGCTTTAGTAGGGCTTGCAATATTAAGACTCAATAAACAACAACCAGATTCAATCAGATCTGGAGTTCAAATGCTCTCAAAAGCTTACACGATTGATTCATCAAACCCTATGGTTCTAAATCATCTGGCCAATCATTTTTTCTTCAAAAAAGACTACAGTAAAGTGCAACACTTGGCTTTACATGCTTTCCATAACACAGAAAATGAAGCTATGAGAGCTGAAAGTTGTTATCAACTTGCTCGCGCGTTTCATGTACAGGGCGATTATGATCWRGCTTTTCWATATTACTACCAAGCAACACAATTTGCTCCWGTTGCTTTTGTTTTACCTCACTTTGGATTGGGACAAATGTATATTTATCGTGGCGATACA
		</sequence>
		<sequence>
			<taxon idref="CsMes01"/>
			-------------------------------------------------------------------------------------------------------------------------------------------------------------------GTATGGGTCATTGTTTCATGAAATTAAATAATCAAGACAAAGCCCGTCTAGCTTTTGAAAGAGCCTTACAATTAGATCCTAAATGTGTAGGTGCTTTAGTAGGTTTAGCAATATTAAAACTGAATAAGCAACAGCCTGAATCCATTAGAAATGGAGTACAAATGTTGTCCAAGGCTTATACAATTGACTCTTCAAATCCAATGGTTTTAAATCATTTGGCAAACCATTTCTTTTTTAAAAAAGACTATAGCAAAGTTCAACATTTGGCTTTGCATGCTTTTCATAATACTGAGAATGAAGCAATGAGAGCTGAGAGTTGCTATCAACTCGCAAGGGCTTTTCATGTACAAGGAGATTATGATCAGGCCTTTCAATATTACTATCAAGCTACACAGTTTGCTCCAGTTGCTTTTGTGTTGCCTCATTTTGGT?????????????????????????????????
		</sequence>
		<sequence>
			<taxon idref="CsPse01"/>
			???????????????????????????????????????????????????????????????????????????????????????????????????????????????????????????????????????????????????????????????????????????????????????????????????????????????????????????????????????????????????????????????????????????????????????????????????????????????????????????????????????????????????????????????????????????????????????????????????????????????????????????????????????????????????????????????????????????????????????????????????????????????????????????????????????????????????????????????????????????????????????????????????????????????????????????????????????????????????
		</sequence>
		<sequence>
			<taxon idref="DiDia04"/>
			GATGCTCAATTTAATTTTGTGTTGAATCAGTCGCCGAATAATATTCCCTCGTTATTGGGAAAAGCTTGCATTGCGTACAACAAGAAAGACTTTCGGGGTGCTTTGGCTTTTTACAAAAAAGCATTGCGAACAAATCCGAACTGTCCGGCAGCAGTGCGTCTCGGTATGGGGCACTGTTTCATGAAGTTAAATAATCAGGAAAAAGCACGTTTAGCCTTTGAACGTGCTTTGGAATTGGACTCGAAATGTGTGGGTGCTTTGGTTGGTTTGGCAATTTTAAAACTGAACAAACAACAACCGGAGTCGATACGCAGTGGCGTTCAAATGTTATCCAAAGCGTATACAATCGATTCGTCCAATCCAATGGTYTTGAATCATYTGGCTAATCATTTCTTTTTCAAAAAAGACTATAGCAAAGTACAACACTTGGCGTTGCACGCTTTTCACAATACGGAAAACGAAGCGATGCGAGCRGAAAGTTGCTATCARTTGGCTCGAGCTTTTCAYGTACAAGGYGATKASGATCAGGCATTTCAGTATTATTATCAAGCGACACAATTTGCCACTATTGCGTTTGTTCTGCCGCACTTCGGATTGGGGCAAATGTACATTTATCGAGGCGATACG
		</sequence>
		<sequence>
			<taxon idref="DrDry01"/>
			???????????????????????????????????????????????????????????????????????????????????????????????????????????????????????????????????????????????????????????????????????????????????????????????????????????????????????????????????????????????????????????????????????????????????????????????????????????????????????????????????????????????????????????????????????????????????????????????????????????????????????????????????????????????????????????????????????????????????????????????????????????????????????????????????????????????????????????????????????????????????????????????????????????????????????????????????????????????????
		</sequence>
		<sequence>
			<taxon idref="DrOzo02"/>
			???????????????????????????????????????????????????????????????????????????????????????????????????????????????????????????????????????????????????????????????????????????????????????????????????????????????????????????????????????????????????????????????????????????????????????????????????????????????????????????????????????????????????????????????????????????????????????????????????????????????????????????????????????????????????????????????????????????????????????????????????????????????????????????????????????????????????????????????????????????????????????????????????????????????????????????????????????????????????
		</sequence>
		<sequence>
			<taxon idref="HlHyl02"/>
			GATGCCCAATTTAATTTCGTCCTTAATCAGTCCCCAAATAATATTCCTTCCTTATTAGGTAAAGCTTGTATAGCATATAACAAAAAAGATTTTCGAGGAGCTTTAGCCTTTTACAAAAAGGCATTAAGAACGAATCCMAATTGTCCTGCTGCTGTTCGATTAGGTATGGGTCATTGTTTTATGAAATTGAACAATCAAGACAAGGCCCGATTGGCTTTTGAAAGAGCATTAGAATTAGATCCTAAATGCGTAGGTGCATTAGTAGGTTTGGCCATTTTAAAGTTGAATAAGCAGCAGCCAGAATCAATCAGAAATGGTGTACAAATGTTATCTAAAGCGTATACTATCGATTCGTCAAATCCCATGGTTTTAAATCATTTAGCAAATCATTTCTTTTTCAAGAAAGATTATAGCAAAGTACAACATCTAGCCCTACATGCTTTTCATAACACTGAAAATGAAGCAATGAGGGCTGAAAGTTGTTATCAGCTAGCAAGAGCTTTTCATGTACAGGGTGATTATGATCAAGCTTTCCAGTACTATTACCAGGCAACTCAATTTGCTCCAGTCGCATTTGTATTACCACATTTTGGTTTGCGTCAGATGTATATTTATAGAGGGGATACG
		</sequence>
		<sequence>
			<taxon idref="HlKis01"/>
			GATGCGCAATTTAATTTTGTGCTTAATCAGTCTCCAAATAATATTCCTTCCTTGTTGGGTAAAGCTTGCATAGCCTATAATAAAAAGGATTTTAGAGGAGCTTTGGCTTTTTATAAGAAGGCATTACGWACGAATCCAAATTGCCMTGCAKCGGTTAGGMTAGGTATGGGCCACTGTTTTATGAAATTAAACAATCAAGACAAAGCCCGATTGGCTTTTGAGAGGGCTCTAGAATTAGATCCCAAATGTGTTGGTGCTTTAGTAGGTTTGGCGATTTTAAAGCTTAATAAACAMCAGCCTGAATCAATCAAAAATGGCGTACAGATGCTGTCCMAAGCTTACACAATTGATTCGTCCAACCCCATGGTTCTAAATCACTWGGCAAATCATTTCTTTTTCAAGAAAGATTACAGTAAAGTGCAGCATCWTGCTTTGCACGCGTTTCATAATACTGAAAACGAAGCCATGAGAGCTGAAAGCTGTTATCAGCTTGCAAGAGCTTTTCACGTACAAGGTGATTACGATCAAGCTTTTCAATATTATTATCAAGCAACGCAATTTGCACCTGTCGCTTTCGTCTTGCCTCATTTTGGTTTGGGTCAGATGTACATTTATAGAGGTGACACA
		</sequence>
		<sequence>
			<taxon idref="HtHyt06"/>
			???????????????????????????????????????????????????????????????????????????????????????????????????????????????????????????????????????????????????????????????????????????????????????????????????????????????????????????????????????????????????????????????????????????????????????????????????????????????????????????????????????????????????????????????????????????????????????????????????????????????????????????????????????????????????????????????????????????????????????????????????????????????????????????????????????????????????????????????????????????????????????????????????????????????????????????????????????????????????
		</sequence>
		<sequence>
			<taxon idref="IpAca01"/>
			GATGCGGATGTCATTTTGGTCTTTAACAGGTCTCCCATGAACATTCCCG???GAG?GGGGAAACC?TGGATTCCAACAAAAAAAAAAGATTT?AGGGGTGCCCTTTCGTT?TCCAAAAGGGTTTTAAGGCCAAACCCAAATGGCCAGG?TCC?GT??GATGGGGCATGGGTCATTGTTTCATGAAACTAAACAACCAAGACAAGGCGCGTCTGGCGTTTGAGAGAGCCTTAGAACTAGACTCAAAATGTGTGGGCGCATTGGTGGGTCTTGCCATTTTGAAACTCAACAAACAGCAACCTGAATCCATCAGAAATGGCGTGCAAATGCTTTCCAAAGCGTACACGATCGACTCGTCGAACCCGATGGTGTTGAACCACTTGGCCAATCACTTTTTTTTCAAGAAGGATTACAGTAAAGTGCAGCATCTCGCGCTGCACGCGTTTCACAACACGGAAAACGAGGCAATGCGCGCGGAAAGGTGTTATCAATTGGCGCGAGCCTTTCACGTGCAAGGTGTYTACGACCAAGCCTTTCAATAGTACTACCAAGCAACGCARTTTGC????????????????????????????????????????????????????????????????
		</sequence>
		<sequence>
			<taxon idref="IpPit03"/>
			???????????????????????????????????????????????????????????????????????????????????????????????????????????????????????????????????????????????????????????????????????????????????????????????????????????????????????????????????????????????????????????????????????????????????????????????????????????????????????????????????????????????????????????????????????????????????????????????????????????????????????????????????????????????????????????????????????????????????????????????????????????????????????????????????????????????????????????????????????????????????????????????????????????????????????????????????????????????????
		</sequence>
		<sequence>
			<taxon idref="MoPor01"/>
			???????????????????????????????????????????????????????????????????????????????????????????????????????????????????????????????????????????????????????????????????????????????????????????????????????????????????????????????????????????????????????????????????????????????????????????????????????????????????????????????????????????????????????????????????????????????????????????????????????????????????????????????????????????????????????????????????????????????????????????????????????????????????????????????????????????????????????????????????????????????????????????????????????????????????????????????????????????????????
		</sequence>
		<sequence>
			<taxon idref="PlPla07"/>
			???????????????????????????????????????????????????????????????????????????????????????????????????????????????????????????????????????????????????????????????????????????????????????????????????????????????????????????????????????????????????????????????????????????????????????????????????????????????????????????????????????????????????????????????????????????????????????????????????????????????????????????????????????????????????????????????????????????????????????????????????????????????????????????????????????????????????????????????????????????????????????????????????????????????????????????????????????????????????
		</sequence>
		<sequence>
			<taxon idref="PlTri02"/>
			???????????????????????????????????????????????????????????????????????????????????????????????????????????????????????????????????????????????????????????????????????????????????????????????????????????????????????????????????????????????????????????????????????????????????????????????????????????????????????????????????????????????????????????????????????????????????????????????????????????????????????????????????????????????????????????????????????????????????????????????????????????????????????????????????????????????????????????????????????????????????????????????????????????????????????????????????????????????????
		</sequence>
		<sequence>
			<taxon idref="PrPre01"/>
			-------------------------------------------------------------------------------------------------------------------------------------------------------------------GTATGGGTCATTGTTTCATGAAAAAGAATAATCAAGACAAAGCTTGCTTAGCATTTGAAAGGGCTCTAGAGCTAGATCCCAAATGTGTGGGTGCTCTGGTGGGTCTTGCCATTTTAAAACTCAACAAACAGCAACCCGAATCAATCCGGAATGGGGTACAAATTATATCCAAAGCTTTCCCGATTGATTCGTCAAACCCCATGGTCTTAAACCATTTGGCCAATCATTTGTTCTTTAAAAAAGACTTCGGCAAAGTTCAGCATCTTGCCCTGCACGCATTTCTCTGCACAGGAAACGAAGCTATGAGAGCTGAAAGTTGTTACCAACTAGCCCGAGCCTTCCATGTGCAAGGGGACTATGACCAARCATTCCAATATTACTATCAAGCAACGC???????????????????????????????????????????????????????????????????????
		</sequence>
		<sequence>
			<taxon idref="ScCam02"/>
			GATGCTCAATTTAATTTTGTGCTCAACCAGTCACCAAACAATATTCTGTCCTTACTTGGAAAAGCCTGCATAGCCTACAATAAAAAGGACTATAGAGGGGCCTTGGCTTTTTATAAAAAGGCAATGAGAACAAATCCCAATTGTCCAGCAGACGTAAGGCTAGGTATGGGGCATTGTTTCATAAAATTAAACAACCACGAGAAAGCAAGACTAGCCTTTGAAAGAGCTTTAGAATTAGACGCCAAATGTGTASGGGCATTGGTTGGACTGGCCATTTTAAAGCTTAACAAACAACAGCCTGAATCAATTAGAAGTGGAGTGCAAATGTTATCGAAAGCCTATACGATTGAAGTATCAAATCCAATGGTGTTGAACCACTTAGCAAATCATTTTTTCTTTAAAAAAGATTATGATAAAGTGCAACACCTCGCTCTGCATGCTTTTCATAACACTGAAAATGAAGCCATGCGTGCWGAAAGTTGCTATCAGTTAGCGAGATCATTTCATGTGCAGGAAGAATTTGACCAAGCTTTTCAATATTATTATCAAGCGACGCAATTTGCTTCGGTCGCATTAGTCTTGCCTCACTTTGGGTTAGGCCAAATGTACATTTCAAGAGGAGATATG
		</sequence>
		<sequence>
			<taxon idref="ScCne01"/>
			GATGSTCAATTTAATTTTGTGCTCAACCAGTCTACCAACAATATTCCATCATTGCTTGGCAAAGCCTGCATAGCTTATAATAAAAAAGACTTCAGAGGAGCTTTAGCTTTTTATAAAAAGGCATTGAGAACAAATCCCAACTGCCCGGCAGATGTAAGGTTAGGCATGGGACACTGTTTTATGAAATTAAACAATCAAGAAAAAGCAAGATTAGCTTTTGAAAGAGCTCTGGAGCTAGATCCTAAATGTGTGGGAGCACTGGTTGGATTGGCCATTTTAAAACTTAACAAACAACAGCCTGAATYTATAAGAAATGGGGTGCAAATGTTATCCAAAGCCTAYACAATTGAGGTATCAAATCCCATGGTGTTGAACCAYTTAKCAAATCACTTTTTCTTCAAAAAAGATTATGACAAAGTGCAACATCTTGCAYTGCACGCTTTTCATAACACTGAAAATGAAGCTATGCGTGCAGAGAGTTGYTATCAGTTAGCCAGATCATTTCATGTGCAAGAAGAGTTTGATCAA???????????????????????????????????????????????????????????????????????????????????????????????????
		</sequence>
		<sequence>
			<taxon idref="ScScl02"/>
			???????????????????????????????????????????????????????????????????????????????????????????????????????????????????????????????????????????????????????????????????????????????????????????????????????????????????????????????????????????????????????????????????????????????????????????????????????????????????????????????????????????????????????????????????????????????????????????????????????????????????????????????????????????????????????????????????????????????????????????????????????????????????????????????????????????????????????????????????????????????????????????????????????????????????????????????????????????????????
		</sequence>
		<sequence>
			<taxon idref="ToCha01"/>
			GATGCCCAATTTAATTTCGTTCTAAATCAATCTCCAAATAATATTCCATCTCTGTTGGGTAAAGCTTGCATAGCTTATAACAAAAAAGATTTTCGAGGAGCTTTGGCTTTCTATAAAAAAGCATTACGAACCAATCCAAATTGTCCAGCAGCTGTTCGATTGGGAATGGGTCATTGTTTTATGAAGTTAAACAATCAAGACAAGGCACGATTGGCTTTTGAGCGAGCTCTAGAATTAGATTCTAAATGCGTCGGAGCATTAGTAGGATTAGCCATTTTRAAACTTAATAAACAACAACCGGAATCGATCAGAAATGGTGTGCAAATGTTATCCAAAGCATACACAAWTGATTCATCAAATCCCATGGTTTTAAATCATCTGGCAAATCATTTCTTCTTCAAAAAAGACTATAACAAAGTACAACATTTGGCTTTACATGCTTTTCATAACACCGAAAATGAAKCCATGAGAGCTGAAAGTTGTTATCAGCTTGCCAGAGCATTTCATGTGTAAGGTGATTACCATCAACCTTTCCAATACTATTACCAGGCAACTCAATTTGCACCTGTTGCATTTGTATTGCCACATTTTGGCTTGCGGCAAATGTACATCTATAGAGGGGATACT
		</sequence>
		<sequence>
			<taxon idref="ToDen00"/>
			GATGCTCAGTTTAATTTCGTACTAAATCAGTCGCCCAATAATATACCATCGTTATTAGGAAAAGCGTGCATAGCCTATAATAAAAAAGATTTTAGAGGTGCTTTGGCTTTTTATAAAAAAGCACTTCGTACCAATCCTAGTTGTCCTGCTGCAGTTAGGCTAGGCATGGGTCATTGCTTTATGAAGTTAAACAACCAAGACAAAGCCAGATTGGCTTTTGAAAGGGCATTAGAATTAGATCCCAAATGCGTTGGAGCGCTAGTAGGTTTAGCTATTTTAAAACTGAATAAGCAACATCCAGATTCTATCAGAAACGGCGTCCAAATGCTATCTAAAGCTTATACTATTGATTCGTCAAATCCTATGGTTTTGAATCACTTAGCGAATCATTTCTTATTTAAGAAAGATTATAGCAAAGTACAACATTTGGCTTTACATGCCTTTCACAACACCGAAAATGAGGCAATGCGTGCTGAAAGCTGTTATCAGCTTGCTAGAGCCTTCCACGTACAGGATGACTACGATCAAGCCTTTCAGTATTATTACCAAGCAACACAGTTTGCAACTGTGGCATTTGTGCTGCCACATTTCGGCTTGGGTCAAATGTATATCTACAGAGGCGACACT
		</sequence>
		<sequence>
			<taxon idref="ToDen02"/>
			???????????????????????????????????????????????????????????????????????????????????????????????????????????????????????????????????????????????????????????????????????????????????????????????????????????????????????????????????????????????????????????????????????????????????????????????????????????????????????????????????????????????????????????????????????????????????????????????????????????????????????????????????????????????????????????????????????????????????????????????????????????????????????????????????????????????????????????????????????????????????????????????????????????????????????????????????????????????????
		</sequence>
		<sequence>
			<taxon idref="ToTom01"/>
			-------------------------------------------------------------------------------------------------------------------------------------------------------------------GTATGGGTCATTGCTTTATGAAGTTAAACAATCAAGACAAAGCCCGATTGGCTTTTGAAAGGGCATTAGATTTGGATCCTAAATGCGTAGGGGCGCTAGTAGGCTTGGCTATTTTAAAGCTCAATAAGCAGCATCCCGATTCAATCAGAAACGGAGTTCAAATGTTATCTAAAGCGTACACTATCGATTCTTCCAATCCCATGGTATTGAATCACTTGGCAAATCACTTCTTTTTCAAGAAAGATTATAATAAAGTGCAGCATTTGGCTTTGCACGCGTTTCACAATACCGAAAATGAGGCAATGCGCGCTGAGAGCTGTTATCAGCTAGCTAGAGCTTTTCATGTACAAGACGATTTTGATCAAGCCTTTCAGTATTATTACCAAGCAACACAGTTTGCACCGGTAGCTTTTGTA????????????????????????????????????????????????
		</sequence>
		<sequence>
			<taxon idref="TsCha02"/>
			???????????????????????????????????????????????????????????????????????????????????????????????????????????????????????????????????????????????????????????????????????????????????????????????????????????????????????????????????????????????????????????????????????????????????????????????????????????????????????????????????????????????????????????????????????????????????????????????????????????????????????????????????????????????????????????????????????????????????????????????????????????????????????????????????????????????????????????????????????????????????????????????????????????????????????????????????????????????????
		</sequence>
		<sequence>
			<taxon idref="XyXyl00"/>
			GATGCACAATTCAATTTTGTCCTCAATCAGTCACCCAGTAACATCCCTTCATTGCTAGGCAAAGCCTGCATTGCATATAATAAAAAGGACTTCAGAGGGGCCTTGGCTTTCTATAAAAAAGCTCTCAGAACTAATCCGAATTGTCCTGCTGTTGTCAGATTAGGCATGGGGCATTGTTTTATGAAATTAAATAACCAAGATAAGGCAAGATTAGCTTTTGAGAGGGCTTTAGCCTTAGACCCAAAATGTGTGGGAGCTTTAGTGGGATTGGCAATATTAAAATTAAACAAACAGCAGCCTGAATCAATCAGAAATGGTGTGCAAATGTTATCAAAAGCATACACCATTGACTCTTCTAATCCCATGGTCTTAAACCATTTGGCAAACCATTTTTTCTTCAAAAAWGACKATAGTAAARTGCAGCATTTGGCACTTCATGCATTTCACAATACTGAAAATGAGGCAATGCGGGCTGAAAGTTGTTACCAACTTGCCAGAGCCTTTCATGTCCAAGGTGATTACGATCAGGCTTTTCAATACTACTACCAGGCCACTCAGTTTGCTCCAGTAGCCTTTGTGTTGCCCCATTTTGGACTGGGCCAAATGTATATTTACAGAGGAGACACG
		</sequence>
		<sequence>
			<taxon idref="XyXyl03"/>
			GATGCACAATTCAATTTTGTCCTGAATCAGTCACCAAGTAACATCCCCTCATTGCTAGGCAAAGCCTGCATTGCATATAATAAAAAGGACTTCAGAGGGGCCTTGGCCTTCTATAAAAAAGCTCTCAGAACTAATCCAAATTGTCCTGCTGTTGTTAGATTAGGCATGGGCCATTGTTTTATGAAGTTAAACAACCAAGATAAGGCAAGATTAGCTTTTGAGAGGGCTTTAGCCTTAGACCCAAAATGTGTGGGGGCTTTAGTGGGGTTGGCAATATTAAAATTAAACAAACARCAGCCTGAGTCAATCAGAAATGGTGTGCAAATGTTATCAAAAGCATACACCATTGACTCTTCTAATCCCATGGTCTTAAATCACTTGGCAAACCATTTTTTCTTCAAAAAAGACTATAGTAAAGTGCAGCATTTGGCACTTCATGCATTTCACAATACTGAAAATGAGGCAATGCGGGCCGAAAGTTGTTACCAACTTGCCAGAGCCTTTCATGTCCAAGGTGATTACGATCAGGCTTTTCAATACTATTACCAGGCCACTCAGTTTGCTCCGGTTGCTTTTGTGTTGCCCCATTTTGGACTGGGCCAAATGTACATTTACAGAGGGGACACG
		</sequence>
	</alignment>

	<!-- The sequence alignment (each sequence refers to a taxon above).         -->
	<!-- ntax=27 nchar=384                                                       -->
	<alignment id="alignment9" dataType="nucleotide">
		<sequence>
			<taxon idref="BrBre05"/>
			TCTCATCATCAACAATGGATCCTAGACAAACAAGATTTAATTAGGGAGCGGCAATACGATTTGTCCATTCTCACAGAAGAAGAGTATCAGAAGATATTTATCTTTTTCTCAAGCGTTATCCAGTCATTAGGCGAACAGCTGAAACTTAGGCAACAAGTTATAGCAACCGCAACTGTGTATTTTAAAAGATTTTATGCCAGGAACTCATTGAAGTGCATCGATCCCTTATTGTTAGCTCCAACTTGTCTATTTTTAGCCTCTAAAGTAGAAGAATTCGGGGTAATTTCAAATACCAGATTGATAACAACATGCCAAACTGTTCTTAAAAACAAATTTTCCTACGCTTACACCCCGGAATTCCCATATAGGACTAATCACATATTG
		</sequence>
		<sequence>
			<taxon idref="ClLar01"/>
			????????????????????????????????????????????????????????????????????????????????????????????????????????????????????????????????????????????????????????????????????????????????????????????????????????????????????????????????????????????????????????????????????????????????????????????????????????????????????????????????????????????????????????????????????????????????????????????????
		</sequence>
		<sequence>
			<taxon idref="CoPit01"/>
			????????CCAGCAATGGATTTTGGACAAGCAGGATTTGGTTCGGGAGAGGCAGCACGATTTAGCAATTTTAACAGATGATGAATATCAAAAGATATTTATTTTCTTTGCTAGTATTATTCAGACTCTGGGTGAACAACTCAAATTGCGACAGCAAGTTATCGCAACAGCGACAGTATATTTTAAACGATTTTATGCTCGAAACTCGTTAAAATGTGTTGACCCTTTATTATTAGCTCCTACATCTATTTTTCTCGCTTCTAAAGTTGAAGAATTTGGCGTAATCTCCAATACAAGACTAATAACAACTTGTCAGACCGTCATAAAGAATAAGTTTGGCTATGCATATACTCAGGAATTTCCTTATCGTACAAATCATATTCTT
		</sequence>
		<sequence>
			<taxon idref="CsMes01"/>
			????????SCAACAGTGGATATTAGATAAACAAGACCTAGTTAGAGAAAGACAACATGATTTGGCCATCTTGAGYGAAGAGGAGTATCAAAAAATATTTATATTTTTTGCCAGTGTGATTCAAACTTTAGGAGAACAACTGAAACTTCGCCAACAGGTGATAGCCACTGCCACTGTATATTTCAAAAGGTTTTATGCCAGAAATTCTCTAAAATGTATAGACCCTCTCTTACTAGCTCCTACTTGTATTTTCTTGGCATCAAAAGTGGAAGAGTTTGGAGTAATCTCCAATTCTAGGTTAATAACAACCTGTCAAACTGTTATTAARAACAAATTTGGGTATGCTTATGCTCAAGAGTTTCCCTACCGAACTAATCACATCTTG
		</sequence>
		<sequence>
			<taxon idref="CsPse01"/>
			????????????????????????????????????????????????????????????????????????????????????????????????????????????????????????????????????????????????????????????????????????????????????????????????????????????????????????????????????????????????????????????????????????????????????????????????????????????????????????????????????????????????????????????????????????????????????????????????
		</sequence>
		<sequence>
			<taxon idref="DiDia04"/>
			????????TCAACAATGGATTTTAGATAAGCAAGATTTAGTCAGAGAACGACAACATGATTTAGCCATACTGACTGAAGAGGAATATCAGAAAATATTCATTTTCTTTGCTAGTGTTATTCAAACTTTAGGTGAACAATTAAAACTTAGACAACAAGTAATTGCAACGGCAACCGTATATTTTAAACGATTCTATGCCAGAAATTCTCTAAAATGTATTGATCCACTTCTATTAGCRCCAACATGTATATTTTTGGCATCAAAAGTGGAAGAATTYGGTGTGATTTCCAATTCACGTCTAATCACCACATGCCAAACAGTTATTAAAAATAAATTCGGTTATGCGTACAGTCAAGAATTTCCTTATAGGACTAATCACATTTTG
		</sequence>
		<sequence>
			<taxon idref="DrDry01"/>
			TCCCACCACCAGCAGTGGCTGTTAGATAAACAGGACCTAACAAGAGACAGGCAWCATGAWTTGGCCATATTAACCGAGGATGAATATCAAAAAATTTTCATATTTTTTGCYAGCATAATCCAGACACTAGGAGAGCAGCTGAAGYTKCGACAGCAAGTGATTGCCACTGCCACAGTGTACTTTAAAAGATTCTATGCTAGAAACTCGCTGAAATGCATAGATCCCTTGCTATTAGCTCCCACATGCATATTCCTGGCCTCTAAAGTCGAAGAATTCGGCGTTATTTCTAACACGAGACTGATAACCACCTGTCAAACAGTCATAAAAAACAAATTCGCCTATGCCTATAGTCAAGAATTCCCTTATAGAACCAATCACATCTTG
		</sequence>
		<sequence>
			<taxon idref="DrOzo02"/>
			????????CCAMCAGTGGATATTAGRTAAACMGGATKTGACWCGAGAABGACAACWTGATTTAGCTATRCTAACMGAGGAAGAATATSAAAAAATCTTTMTRTTTTWTGCTRGTGTAATCCAGACATTAGGAGAACAACTGAAACTGARGCAACARGTAATTGCTACAGCAACAGTVTACTTTAAAAGGTTTTATGCTCGAAACTCMMTGAAATGCATAGATCCATTACTTYTGGSCCCCACTTGTATATTTTTGGCTTCGAAAGTTGAAGAATTYGGGGTAATYTCAWATACTAGACTCATAAGCACTTGYCAAACAGTCATAAAAAACAAATTTGCATATGCATATAGTCAAGAATTTCCCTATAGAATWAATCACATCTTG
		</sequence>
		<sequence>
			<taxon idref="HlHyl02"/>
			????????TCAACAATGGATTTTGGACAAACAGGATTTGATTCGAGAAAGACAACATGATTTAGCAATATTAACTGAAGAAGAATACCAAAAAATATTTATATTTTTTGCTAGTGTAATTCAAACCCTAGGAGAACAATTAAAATTGAGACAACAAGTAATTGCCACTGCCACTGTATATTTTAAACGATTTTACGCCCGAAATTCCCTTAAATGTATAGATCCTCTACTATTAGCTCCCACATGTATATTCTTAGCTTCAAAAGTTGAGGAATTTGGTGTCATCTCAAATACACGACTGATAACAACATGCCAAACAGTTATAAAAAACAAATTTGGATATGCATACAATCAGGAATTCCCTTACCGAACAAATCATATTCTA
		</sequence>
		<sequence>
			<taxon idref="HlKis01"/>
			????????TCAACAATGGATCTTGGACAAACAAGATCTAGTTAGAGAAAGGCAACATGATTTGGCTATTTTAACTGAGGAGGAATACCAAAAAGTGTTTATATTTTTTGCAAGTGTTATCCAAACTCTAGGGGAACAGCTGAAATTACGACAACAAGTGATTGCAACTGCCACAGTTTATTTTAAAAGGTTTTATGCTCGTAACTCCCTCAAATGCATAGACCCACTTCTTCTAGCTCCCACGTCGATTTTCTTAGCATCCAAAGTAGAAGAATTCGGTGTTATATCGAATTCCAGACTTATTACAACTTGTCAAACAGTTATAAAGAACAARTTYGGATAYGC????????????????????????????????????????
		</sequence>
		<sequence>
			<taxon idref="HtHyt06"/>
			????????TCAACAGTGGATTCTAGACAGACAAGATTTAGTCAGGGAAAGACAGCATGACCTGGCTATATTAACAGATGACGAATATCAAAAAATATTTATATTCTTTTCAAGTGTGATTCAAACTCTAGGCGAACAATTGAAACTGCGACAGCAGGTAATAGCAACAGCRACAGTTTATTTCAAGCGATTTTATGCCCGAAATTCGCTAAAATGTATAGACCCTCTGCTCCTGGCCCCTACATGTATATTTTTGGCTTCGAAAGTGGAGGAATTTGGCGTAATCTCCAATACTAGGCTTATAAGCACTTGCCAAACAGTTA??????????????????????????????????????????????????????????????
		</sequence>
		<sequence>
			<taxon idref="IpAca01"/>
			TCCCACAATCAACAGTGGATCCTGGACAAGCAGGATCTTCTCAGGGAGCGCCAACACGACTTGGCGATCCTCCCAGAGGAGGAGTACCAAAAAGTATTAATATTTTTTGCTAGTGTAATACAGACTTTAGGGGAGCAACTGAAGCTCCGGCAACAGGTCATTGCTACCGCCACAGTATACTTTAAAAGGTTCTATGCCAGAAATTCAATGAAATGCATTGACCCTTTATTACTAGCTCCCACTTGCTTATTTCTGTCTTCCAAAGTGGAGGAGTTTGGTGTTATTTCGAATACTAGGTTAATATCAACATGCCAAHCTGTTAGTAAAAACAAATTTGGGAATGCCTATAACCAAGAGTTCCTATCTATAACCAATCAGAGTTTA
		</sequence>
		<sequence>
			<taxon idref="IpPit03"/>
			TCTCATCACCAGCAATGGATTCTCGACAAGCAAGATCTTACAAGAGAGCGACAACATGATCTAGCAATACTGACTGAAGAAGAGTACCAAAAAGTATTCATTTTTTTTGCCAGTGTTATACAGACATTAGGAGAGCAACTGAAACTCAGGCAACAAGTAATAGCAACAGCCACAGTCTACTTCAAAAGATTCTATGCCAGAAATTCACTGAAATGCATTGATCCCCTACTATTAGCTCCAACTTGTATATTTTTAGCTTCTAAAGTTGAAGAGTTTGGGGTGATATCCAATACCAGGCTGATTACCACATGTCAGACAGTTATTAAAAACAAATTTGGGTATGCCTACAGTCAAGAGTTTCCATATAGAACAAATCACATACTA
		</sequence>
		<sequence>
			<taxon idref="MoPor01"/>
			TCACATAATCAACAGTGGATATTAGACAAACAGGATCTGGTTAGAGAAAGGCAGCATGATTTAGCCATCTTAAGTGAAGAGGAATATCAAAAAATATTTATTTTCTTTGCCAGTGTTATACAGACTTTAGGAGAGCAATTGAAGCTTCGTCAACAAGTTATAGCCACTGCAACTGTATATTTCAAGAGATTTTATGCAAGAAATTCCCTTAAATGTATTGATCCACTGCTGCTAGCCCCTACTAGCATCTTTTTAGCCTCGAAAGTTGAAGAGTTTGGAGTAATTTCCAACTCCAGACTGATATCAACTTGCCAAACAGTCATTAAGAACAAGTTKGGATATGCCTATAGTCAAAAATTTCCCTACCGAACAAATCAAATTTTA
		</sequence>
		<sequence>
			<taxon idref="PlPla07"/>
			????????TCACSAATGGATGCTAGATAAACAAGATTTAGTAAGAGAGAGACAATATGACCTATCAATTCTCACCGAAGAGGAATATCAGAAAATACTTATATTTTTTGCAAGCATTATTCAAACACTCGGTGAACAATTGAAACTGCGACAACAGGTCATAGCTACAGCTACAGTATATTTTAAAAGATTCTATGCTAAAAATTCTTTAAAATGCGTAGATCCATTATTGTTAGCTCCTACTTGTATATTTTTAGCTTCAAAAGTTGAAGAATTTGGTGTTATTTCCAATTCTAGATTGATTACAACGTGTCAAACAGTTA??????????????????????????????????????????????????????????????
		</sequence>
		<sequence>
			<taxon idref="PlTri02"/>
			????????TCACCAATGGATCTTAGATAAGCAAGATTTAATACGAGAAAGACAATATGACTTATCAGTTCTTACKGAAGAAGAATATCAAAAAATRSTTATATTTTTTGCRAGCATTATTCASACKCTTGGCGAACAATTAAAAGTACGTCARCRAGTCATAGCGACAGCMACAGWATATTTTAAAAGATTSTATGCAAGAAATTCTKTGAAATGTATAGRTCCRYTATTGTTAGCYCCAAYTAGTATTTTTTTASCTYCAAAAGWTGARRAATTTGGTGTTRTATCCAATACTAGATTAATTRCAACTTGTCAACAMGTTRTAAAGACAAAATTTTCTTATGCTTACAATCAAGATTTTCCATACAGGACAAATCATATTTTA
		</sequence>
		<sequence>
			<taxon idref="PrPre01"/>
			????????????????????????????????????????????????????????????????????????????????????????????????????????????????????????????????????????????????????????????????????????????????????????????????????????????????????????????????????????????????????????????????????????????????????????????????????????????????????????????????????????????????????????????????????????????????????????????????
		</sequence>
		<sequence>
			<taxon idref="ScCam02"/>
			????????TCAACAATGGTTATTGGACAGACAAGACTTAATCAGGGAAAGGCAGCATGACTTGGCCATTCTAAGTGACGAGGAGTACCAAAAGATATTTATTTTCTTTGCGAGTGTCATCCAAACATTGGGCGAGCAACTGAAACTCAGACAACAAGTGATAGCGACTGCCACAGTATATTTCAAGAGGTTCTACGCTAGGAACTCTTTGAAATGTATTGATCCCTTGTTGCTAGCGCCCACGGGCATTTTTCTAGCTTCCAAAGTCGAGGAATTTAGCGTTATTTCGAATTCCAGAATGATCAGTAGGGGTCAGACAGTTA??????????????????????????????????????????????????????????????
		</sequence>
		<sequence>
			<taxon idref="ScCne01"/>
			TCCCATCATCAGCAATGGTTATTGGACAAACAAGACTTAATTAGGGAAAGACAACACGACCTGGCCATTCTCAACGAGGAGGAGTATCAGAAGATATTTATTTTCTTCGCTAGTGTCATTCAAACGTTGGGCGAGCAACTGAAGCTCAGGCAACAAGTGATAGCGACCGCCACGGTATATTTCAAGAGGTTCTACGCCAGGAACTCTTTGAAATGTATTGATCCCTTGTTGTTAGCACCYACGTGCATATTTTTAGCTTCCAAAGTTGAGGAGTTTGGCGTCATATCGAACTCTAGACTGATTAGTACTTGTCAAACAGTTATTAAAAACAAATTCGGTTATGCCTACAGTCAAGAATTTCCATATAGAACAAATCACATTTTA
		</sequence>
		<sequence>
			<taxon idref="ScScl02"/>
			????????????????????????????????????????????????????????????????????????????????????????????????????????????????????????????????????????????????????????????????????????????????????????????????????????????????????????????????????????????????????????????????????????????????????????????????????????????????????????????????????????????????????????????????????????????????????????????????
		</sequence>
		<sequence>
			<taxon idref="ToCha01"/>
			????????TCAGCAATGGATATTGGACAAACAAGACTTAGTTCGCGAAAGACAACATGATCTAGCCATTTTAACCGAAGAAGAATATCAAAAAATATTCATATTCTTTGCTAGTGTAATACAAACATTGGGAGAACAATTAAAACTCCGCCAACAAGTCATAGCAACAGCGACCGTTTATTTCAAACGATTCTATGCCCGGAACTCTCTTAAATGTATCGATCCACTGCTTCTGGCACCCACCTGTATATTTCTCGCTTCCAAAGTGGAGGAGTTTGGTGTTATTTCAAATTCCCGATTGATATCGACGTGTCAAACAGTCA??????????????????????????????????????????????????????????????
		</sequence>
		<sequence>
			<taxon idref="ToDen00"/>
			TCACATAATCAACAATGGATTCTAGACAAGCAAGACTTGGTTCGCGAAAGACAGCATGATCTGGCTATATTAACAGATGAAGAGTATCAAAAAATATTTATTTTCTTTTCAAGTGTTATTCAAACTTTGGGTGAACAGTTGAAGCTGCGGCAGCAAGTTATAGCGACGGCGACTGTATACTTCAAGCGATTTTATGCCCGAAATTCCTTGAAGTGTATCGACCCGCTTCTCCTGGCCCCCACGTGCATTTTCCTGGCTTCTAAAGTGGAGGAATTTGGCGTTATCTCTAACACTAGGCTTATCAGCACGTGCCAAACAGTCATTAAAAACAAGTTTGGGTACGCGTACAGCCAGGAGTTCCCTTACAGAACAAATCACATTCTC
		</sequence>
		<sequence>
			<taxon idref="ToDen02"/>
			TCACACAATCAACAATGGATTCTAGATAAACAAGACTTGGTTCGCGAGAGGCAGCATGATCTGGCTATACTAACAGATGAAGAGTACCAAAAAATATTTATTTTCTTTTCAAGTGTTATTCAAACTTTGGGTGAACAGTTGAAGCTGCGACAGCAAGTTATAGCAACGGCGACAGTATATTTCAAGCGATTTTATGCCCGAAATTCCCTGAAATGTATAGACCCGCTCCTCCTGGCCCCCACGTGTATTTTTTTGGCTTCTAAAGTGGAGGAATTTGGCGTAATCTCTAACACTAGGCTTATTAGCACGTGCCAAACAGTCATTAAAAACAAGTTCGGATACGCGTACAGCCAGGAGTTCCCCTACAGAACTAATCACATTCTC
		</sequence>
		<sequence>
			<taxon idref="ToTom01"/>
			????????????????????????????????????????????????????????????????????????????????????????????????????????????????????????????????????????????????????????????????????????????????????????????????????????????????????????????????????????????????????????????????????????????????????????????????????????????????????????????????????????????????????????????????????????????????????????????????
		</sequence>
		<sequence>
			<taxon idref="TsCha02"/>
			????????????????????????????????????????????????????????????????????????????????????????????????????????????????????????????????????????????????????????????????????????????????????????????????????????????????????????????????????????????????????????????????????????????????????????????????????????????????????????????????????????????????????????????????????????????????????????????????
		</sequence>
		<sequence>
			<taxon idref="XyXyl00"/>
			-------------------------------------------------------------------------------------------------------------------TAATCCAGACGTTAGGAGAACAGCTGAAGCTAAGGCAGCAAGTAATTGCCACGGCAACAGTATATTTCAAAAGGTTTTATGCACGTAACTCTTTGAAGTGCATAGATCCTTTGCTCCTAGCACCCACCTGCATATTCTTGGCTTCCAAGGTTGAAGAATTTGGGGTGATTTCAAACACTAGACTGATATCCACCTGCCAAACAGTCATAAAAAACAAATTTGCCTATGCTTACAGGCAAGAATTTCCCTATAGAACCAATCACATCTTA
		</sequence>
		<sequence>
			<taxon idref="XyXyl03"/>
			--------------------------------------------------------------AGCTATACTAACAGAGGAAGAATATCACAAAATTTTCATCTTCTTCGCCAGTGTAATCCAGACGTTAGGAGAACAGCTGAAGCTAAGACAGCAAGTAATTGCTACAGCAACAGTATATTTTAAAAGGTTTTATGCACGAAATTCATTGAAGTGCATAGATCCTTTGCTCCTAGCACCCACCTGCATATTCTTGGCTTCAAAGGTTGAAGAATTTGGGGTGATCTCGAACACTAGACTGATATCCACCTGCCAAACAGTCATAAAGAATAAATTTGCCTATGCTTACAGTCAAGAATTTCCCTATAGAACCAATCATATCTTA
		</sequence>
	</alignment>

	<!-- The sequence alignment (each sequence refers to a taxon above).         -->
	<!-- ntax=27 nchar=410                                                       -->
	<alignment id="alignment10" dataType="nucleotide">
		<sequence>
			<taxon idref="BrBre05"/>
			GTGGGGATGAGGGAGATCCTGAAACACTTCTCAAACATCTCCAAGAGCGAAGTTGTCGGGATGAGAGCCCCGTTCCTTAAGCCTGGACGAAATACTCAATATAAGGTACTTGAGGAATTTGGCTTCATCTACGACAGCTCCATCGGAGTGCCAGCTTTACCCATTCCAGTATGGCCGTACACCTTGGATTACAAGATCCCTCACGAGTGCAAATCGGGAAGCTGCCCCTCTAAATCGTTTCCAGGTGTTTGGGAAGTACCTCTAAACGCCCATTACSTGGAAGGCTTTGAAGGCGGCCACTGCCCCTACCTGGATCAATGTGTGTTGCACAATCACGATCCCAAKGAAGTTTTCGAGTGGTTACAGGAAGATTTCGCCAGATATTACSATCMAAATCGAGCCCCCTACAT
		</sequence>
		<sequence>
			<taxon idref="ClLar01"/>
			??????????????????????????????????????????????????????????????????????????????????????????????????????????????????????????????????????????????????????????????????????????????????????????????????????????????????????????????????????????????????????????????????????????????????????????????????????????????????????????????????????????????????????????????????????????????????????????????????????????????????????????
		</sequence>
		<sequence>
			<taxon idref="CoPit01"/>
			??????????????????????????????????????????????????????????????????????????????????????????????????????????????????????????????????????????????????????????????????????????????????????????????????????????????????????????????????????????????????????????????????????????????????????????????????????????????????????????????????????????????????????????????????????????????????????????????????????????????????????????
		</sequence>
		<sequence>
			<taxon idref="CsMes01"/>
			??????????????????????????????????????????????????????????????????????????????????????????????????????????????????????????????????????????????????????????????????????????????????????????????????????????????????????????????????????????????????????????????????????????????????????????????????????????????????????????????????????????????????????????????????????????????????????????????????????????????????????????
		</sequence>
		<sequence>
			<taxon idref="CsPse01"/>
			ATAGGGATGAGAGAAATTTTAAGACACTTTGCGAATATATCAAAGAGCGAAGTGGTGGGGATGAGAGCCCCGTTTTTGAAACCGGGCAGGAACACGCAATATAAGGTGTTAGAAGAGTTTGGTTATATTTACGACAGCTCGGTGGGGGCGCCAGCGTTGCCGATTCCTGTGTGGCCCTACACTCTGGATTATAAAATTCCGCACGAATGCAAATCGGGAACTTGCCCCACGAAATCGTTTCCAGGT--------------------------------------------------------------------------------------------------------------------------------------GTATTACGATCAAAACAGGGCGCCCTACAT
		</sequence>
		<sequence>
			<taxon idref="DiDia04"/>
			ATTGGAATGCGGGAAATTCTACGACATTTTGCCAATATTTCTAAGAGTGAAGTGGTTGGAATGCGAGCACCGTTTTTGAAACCTGGAAGAAATACCCAGTACAAAGTACTGGAAGAATTTGGATATATTTATGATAGTTCAGTCGGGGTACCAGCACTTCCAATTCCCGTTTGGCCCTACACGTTAGACTACAAAATTCCTCATGAATGCAAATCGGGAACATGTCCAACAAAATCGTTTCCTGGTGTTTGGGAGGTACCATTGAATGCCCATTACGTGGAAGGATTTGAAGGAGGCCATTGTCCTTACTTGGACCAATGCGTTTTACACAATCACGATCCTGAAGATGTTTTCCAGTGGCTTCAAGAGGACTTTGCCAGATACTATGACCAGAATCGAGCCCCATATAT
		</sequence>
		<sequence>
			<taxon idref="DrDry01"/>
			??????????????????????????????????????????????????????????????????????????????????????????????????????????????????????????????????????????????????????????????????????????????????????????????????????????????????????????????????????????????????????????????????????????????????????????????????????????????????????????????????????????????????????????????????????????????????????????????????????????????????????????
		</sequence>
		<sequence>
			<taxon idref="DrOzo02"/>
			??????????????????????????????????????????????????????????????????????????????????????????????????????????????????????????????????????????????????????????????????????????????????????????????????????????????????????????????????????????????????????????????????????????????????????????????????????????????????????????????????????????????????????????????????????????????????????????????????????????????????????????
		</sequence>
		<sequence>
			<taxon idref="HlHyl02"/>
			ATAGGTATGAGAGAAATATTAAGACATTTTGCTAATATATCCAAAAGTGAAGTTGTTGGTATGAG??CACCCTTTTTAAAACCTGGTAGAAACACACAATATAAGGTTCTTGAAGAATTTGGATACATTTACGATAGTTCTATAGGAGTGCCAGCTTTACCAATACCCGTATGGCCTT???????????????????????????????????????????????????????????????CGGGTGTTTGGGAAGTGCCACTTAATGCTCATTATGTTGAGGGTTTCGAGGGCGGACACTGCCCTTATTTGGATCAGTGTGTGTTACATAATCTAGACCCTGATGATGTATTCGAATGGTTGA?AGAAGATTTTTCAAAGTATTATGATCAAAATAGAGCACCCTACAT
		</sequence>
		<sequence>
			<taxon idref="HlKis01"/>
			ATAGGCATGCGAGAAATATTGAGGCATTTCGCCAACATATCAAAAAGCGAAGTAGTAGGCATGAGAGCGCCATTCTTGAAACCGGGAAGAAACACCCAATACAAGGTTCTGGAAGAGTTCGGGTACATATACGACAGTTCGGTGGGCGTGCCCGCTCTACCCATACCAGTATGGCCTTACACCTTGGACTACAAGATTCCTCACGAGTGCAAATCGGGCACCTGTCCCACCAAGTCCTTCCCGGGTGTCTGGGAGGTGCCATTGAACGCCCACTACATCGAGGGATTCGAAGGAGGCCATTGCCCCTATTTGGATCAGTGCGTGTTGCACAACCACGACCCCGACGAGGTCTTCGAATGGCTCCAGGAGGACTTTGCGAAGTATTATGACCAGAATAGGGCCCCGTACAT
		</sequence>
		<sequence>
			<taxon idref="HtHyt06"/>
			-------------------------------------------------------------------------------------------ACACCCAATACAAGGTTCTGGAAGAGTTCGGGTACATTTACAATAGTTCGGTGGGCGTGCCCGCTCAACCCATACCAGTATGGCCTTAC?CCTTGGACTACAAGATTCCTCGCGACTGCAACTCGGGCACCTGTCCCGCCAAGTCCTTCCCGGGTGACTGGGAGGTGCCATTGAATGCCCACTACATCGAGGGATTCGAAGGATGGCATTGCCCCTATTTGGATCAGTGCGTGTTGCACAACCACGACCCCGACGAGGTCTTCGAATGGCTCCAGGAGGACTTTGCGAA??????????????????????????????
		</sequence>
		<sequence>
			<taxon idref="IpAca01"/>
			??????????????????????????????????????????????????????????????????????????????????????????????????????????????????????????????????????????????????????????????????????????????????????????????????????????????????????????????????????????????????????????????????????????????????????????????????????????????????????????????????????????????????????????????????????????????????????????????????????????????????????????
		</sequence>
		<sequence>
			<taxon idref="IpPit03"/>
			??????????????????????????????????????????????????????????????????????????????????????????????????????????????????????????????????????????????????????????????????????????????????????????????????????????????????????????????????????????????????????????????????????????????????????????????????????????????????????????????????????????????????????????????????????????????????????????????????????????????????????????
		</sequence>
		<sequence>
			<taxon idref="MoPor01"/>
			??????????????????????????????????????????????????????????????????????????????????????????????????????????????????????????????????????????????????????????????????????????????????????????????????????????????????????????????????????????????????????????????????????????????????????????????????????????????????????????????????????????????????????????????????????????????????????????????????????????????????????????
		</sequence>
		<sequence>
			<taxon idref="PlPla07"/>
			GTTGGAATGAGAGAGATTTTAAAACATTTTGCAAATGTTTCTAAAAGTGATATAGTTGGAATGAGAGCACCATTCTTAAAACCTGGAAGGAACACTCAATATAAGGTGATGGAAGAGTTTGGTTATATATATGACAGTTCTATAGGCGTACCAGCACTACCTATTCCAGTGTGGCCTTACACATTGGACCACAAGATACCTCATGAATGCAAATCGGGTACATGTCCTTCCAAATCATTTCCAGGTGTATGGGAAGTACCATTAAATGCTCATTATGTTGATGGTTTTGAAGGTGGACATTGTCCATATTTGGATCAATGTGTGTTACATAATCATGATCCAGAAGATGTATTTCAATGGCTTCAAGAAGATTTTGCAAGATATTATGATCAAAATCGGGCACCGTATAT
		</sequence>
		<sequence>
			<taxon idref="PlTri02"/>
			GTTGGTATGCGAGAAATTCTAAAACATTTTGCAAATGTTTCGAAAAGTGACATAGTTGGAATGAGAGCACCATTTTTAAAACCTGGAAGAAATACACAATATAAGGTGTTAGAAGAATTTGGCTATATTTATGACAGTTCTATTGGCGTACCAGCACTACCAATWCCAGTATGGCCTTACACATTGGATCACAAAATACCGCATGAATGTAAATCGGGTACATGTCCATCGAAATCATTCCCTGGTGTATGGGAAGTTCCATTAAATGCCCATTATATTGATGGTTTTGAAGGTGGACATTGTCCATATTTAGATCAATGTGTGTTACACAATCATGATCCAGAAGATGTCTTCCAATGGCTTCAAGAAGATTTTTCAAAATATTACGATCAAAACAGAGCACCATATAT
		</sequence>
		<sequence>
			<taxon idref="PrPre01"/>
			ATCGGAATGAGGGAGATTCTGCGGCACTTCGCCAACATCTCGAAAAGCGAAGTGGTGGGCATGCGAGCTCCCTTCCTCAAACCAGGCAGAAACACCCAGTACAAGGTTCTGGAGGAGTTTGGCTACATTTACGACAGTTCAGTGGGCGCTCCAGCGTTGCCCATTCCCGTCTGGCCCTACACTTTGGACTACAAAATCCCAYACGAATGCMAATCGGGGACTTGTCCCACGAAATCSTTCCCAGGCGTGTGGGAAGTGCCCTTAAACGCCCACTACGTCGAAGGCTTCGAAGGAGGACACTGTCCCTATTTGGACCAGTGCGTTTTGCACAATCACGACCCTAAAGAAGTGTTTGAATGGTTGCAAGAAGATTTTTTAAGGTACTACGATCAAAATCGCGCGCCCTACAT
		</sequence>
		<sequence>
			<taxon idref="ScCam02"/>
			??????????????????????????????????????????????????????????????????????????????????????????????????????????????????????????????????????????????????????????????????????????????????????????????????????????????????????????????????????????????????????????????????????????????????????????????????????????????????????????????????????????????????????????????????????????????????????????????????????????????????????????
		</sequence>
		<sequence>
			<taxon idref="ScCne01"/>
			??????????????????????????????????????????????????????????????????????????????????????????????????????????????????????????????????????????????????????????????????????????????????????????????????????????????????????????????????????????????????????????????????????????????????????????????????????????????????????????????????????????????????????????????????????????????????????????????????????????????????????????
		</sequence>
		<sequence>
			<taxon idref="ScScl02"/>
			??????????????????????????????????????????????????????????????????????????????????????????????????????????????????????????????????????????????????????????????????????????????????????????????????????????????????????????????????????????????????????????????????????????????????????????????????????????????????????????????????????????????????????????????????????????????????????????????????????????????????????????
		</sequence>
		<sequence>
			<taxon idref="ToCha01"/>
			ATTGGAATGAGGGACATTCTGATCCACTTTGCCAACATCTCCAAGAGCGAAGTAGTGGGGATGAGAGCACCGTTTTTGAAACCTGGCAGAAACACTCAATATAAGGTTTTGGAAGAGTTTGGATACATCTATGACAGTTCGGTGGGAGTACCCGCCCTGCCCATTCCCGTCTGGCCGTACACGTTGGACTACAAGATTCCTCACGAATGCAAATCGGGCACGTGTCCAACGAAGTCCTTCCCAGGTGTATGGGAGGTACCACTGAACGCACACTTTGTGAAAGGATTCGAGGGTGKWCACWGTCCCTATTKGGATCAGTGYKTGYTGCACAACCACGATCCYGATGAMGTATTCCATTGGCTTCAGGAAGATTTTGCCAAATACTACGATCAGAATAGAGCGCCCTACAT
		</sequence>
		<sequence>
			<taxon idref="ToDen00"/>
			ATCGGGATGAGGGAAATCCTCAGACACTTTGCCAATATTTCCAAAAGCGAAGTGGTTGGAATGAGGGCGCCGTTCCTGAAGCCTGGCAGAAACACGCAATATAAGGTTTTGGAGGAGTTCGGCTACATCTACGACAGTTCTGTGGGAGTGCCAGCTTTGCCCATACCAGTCTGGCCTTATACGTTGGACTACAAAATTCCCCATGAGTGCAAATCGGGAACCTGCCCAACTAAATCGTTCCCAGGAGTATGGGAAGTTCCACTAAACGCCCACTTTGTGGAAGGGTTCGAAGGTGGACACTGCCCATATTTGGACCAATGTGTGCTGCACAACCACGATCCAGACGATGTTTTCCAATGGCTGCAAGAAGACTTTTCCAAATACTACGACCAGAACCGAGCTCCTTACAT
		</sequence>
		<sequence>
			<taxon idref="ToDen02"/>
			??????????????????????????????????????????????????????????????????????????????????????????????????????????????????????????????????????????????????????????????????????????????????????????????????????????????????????????????????????????????????????????????????????????????????????????????????????????????????????????????????????????????????????????????????????????????????????????????????????????????????????????
		</sequence>
		<sequence>
			<taxon idref="ToTom01"/>
			---------------------------------------------------------------------------------------------------------GGTTTGGGRGAGTTTGG?TACCTTTTYGGCAGTTT?RTTGGAAGTTCMGCCTTGCCCATWCCCGTTTGGCCCTTCCCCATGGGATACAAGATTCCTCAYGGATGCAAATCGGGCACCTTCCCAACTAAATCGTTCCCCGGAGTTTGGGAAGTGCCCCTAAACGCCCACTTTGTTGAGGGATTCGAAGGGGGCCATTGCCCCTACTTGGACCAATGCGTGCTTCACAATCACGACCTTGATGACGTGTTCCAATGGCTTCAGGAAGATTTTTCCAA??????????????????????????????
		</sequence>
		<sequence>
			<taxon idref="TsCha02"/>
			GTTGGAATGCGAGAAATCCTGAAACATTTCGCCAACATTTCGAAAAGCGAAATCGTCGGAATGCGAGCACCTTTCCTGAAACCAGGAAGGAACACCCAGTATAAGGTGTTGGAAGAATTCGGATACATTTACGACAGTTCGATAGGGGTCCCCGCGTTTCCCATTCCGGTATGGCCCTACACTTTAGATTACAAATTACCACACGAATGTAAATCATCATCGTGCCCATCGAAATCATTTCCAGGAGTCTGGGAGGTGCCGCTAAACGCCCATTACGTCGAAGGTTTCGAAGGAGGACATTGTCCTTATCTCGATCAGTGCGTGTTACACAATCATGATCCTGATGATGTTTTCGAGTGGCTTCAGGAAGATTTTCTAAGATATTACGATCAAAATAGAGCACCGTATAT
		</sequence>
		<sequence>
			<taxon idref="XyXyl00"/>
			ATCGGCATGAGGGAAATTTTGAGGCATTTCGCTAATATTTCCAAAAGTGAGGTGGTGGGGATGAGGGCGCCTTTCCTAAAACCCGGACGCAATACCCAATACAAGGTGCTCGAGGAGTTCGGCTTCATATATGACAGTTCAATAGGAGTGCCGGCTTTACCTATACCAGTGTGGCCTTACACCTTGGACTACAAGATCCCTCATGAGTGCAAATCTGGCACCTGCCCTACAAAATCTTTTCCAGGAGTCTGGGAGGTTCCTCTCAATGCTCATTATGTAGAGGGCTTTGAGGGCGGCCACTGCCCCTATTTAGATCAATGCGTGTTACATAATCACGACCCCAAGGACGTCTTCGAGTGGCTGCAGGAAGATTTCTCAAGGTATTATGACCAGAACAGAGCGCCTTACAT
		</sequence>
		<sequence>
			<taxon idref="XyXyl03"/>
			ATCGGTATGAGGGAAATTTTGAGGCATTTCGCCAATATTTCCAAAAGTGAGGTGGTGGGGATGAGGGCGCCCTTCCTAAAACCTGGACGCAATACCCAATACAAGGTGCTCGAGGAGTTCGGCTTCMTATATGACAGTTCAATARGAGTGCCAKCTTTACCCATACCAGTGTGGCCTTASACCTTGGACTACAAGATCCCTCATGAATG-AAATCTGGCACCTGCCCTACAAAATCTTTTCCAGGAGTATGGGAGGTTCCCCTCAATGCTCATTATGTAGAGGGCTTTGAGGGTGGCCACTGCCCCTATTTGGATCAATGCGTGTTACATAATCACGACCCCAAGGACGTCTTCGAGTGGCTGCAGGAAGATTTCTCAAGGTATTATGACCAGAATAGGGCGCCTTACAT
		</sequence>
	</alignment>

	<!-- The sequence alignment (each sequence refers to a taxon above).         -->
	<!-- ntax=27 nchar=858                                                       -->
	<alignment id="alignment11" dataType="nucleotide">
		<sequence>
			<taxon idref="BrBre05"/>
			??????????????????????????????????????????????????????????????????????????????????????????????????????????????????????????????????????????????????????????????????????????????????????????????????????????????????????????????????????????????????????????????????????????????????????????????????????????????????????????????????????????????????????????????????????????????????????????????????????????????????????????????????????????????????????????????????????????????????????????????????????????????????????????????????????????????????????????????????????????????????????????????????????????????????????????????????????????????????????????????????????????????????????????????????????????????????????????????????????????????????????????????????????????????????????????????????????????????????????????????????????????????????????????????????????????????????????????
		</sequence>
		<sequence>
			<taxon idref="ClLar01"/>
			??????????????????????????????????????????????????????????????????????????????????????????????????????????????????????????????????????????????????????????????????????????????????????????????????????????????????????????????????????????????????????????????????????????????????????????????????????????????????????????????????????????????????????????????????????????????????????????????????????????????????????????????????????????????????????????????????????????????????????????????????????????????????????????????????????????????????????????????????????????????????????????????????????????????????????????????????????????????????????????????????????????????????????????????????????????????????????????????????????????????????????????????????????????????????????????????????????????????????????????????????????????????????????????????????????????????????????????
		</sequence>
		<sequence>
			<taxon idref="CoPit01"/>
			CACAATTTGCTSTTAAACTACGGGCTGTACAGAAAAATGGAAATTTATCGTCCGCATAAAGCCACGGCKGAAGARATGACGAAGTTTCACTCCGACGACTACATCAGGTTCCTCAGATCCATCCGACCGGATAACATGGCCGAATACAACAAACARATGCAAAGATTTAACGTAGGAGAAGATTGTCCGGTTTTCGACGGTCTCTACGAGTTCTGTCAACTGTCAGCGGGYGGGTCAGTCGCGGCCGCCGTAAAGCTCAACAAGCAGGCCTCAGAAATCTGCATAAACTGGGGCGGAGGTCTTCATCACGCGAAAAAATCGGAAGCCTCAGGTTTCTGCTACGTCAACGACATCGTTCTCGGCGTATTAGAGCTGCTGAAGTACCACCAGAGGGTGCTGTACATCGACATCGATGTCCATCACGGAGACGGCGTAGAAGAAGCTTTCTACACGACYGAYAGAGTCATGACAGTATCTTTTCACAAGTATGGAGAATATTTTCCGGGTACCGGTGATCTGCGTGATATCGGAGCGGGAAAAGGCAAATATTACGCCGTCAATATTCCGCTCAGGGACGGAATGGACGACGAAGCTTACGAAAGCATTTTCGTCCCGATAATCAGCAAAGTGATGGAAACGTTCCAACCGAGCGCGGTGGTACTGCAATGCGGCGCAGACTCCCTAACAGGCGACCGACTCGGATGTTTTAACCTCACTGTCAAGGGTCACGGAAAATGCGTGGAATTCGTCAAGAAATACAATTTACCTTTTATGATGGTCGGAGGAGGGGGATACACGATCCGGAACGTGTCCCGCGCATGGACATACGAGACTTCCGTCGCTCTTGGCGTAGAAATC
		</sequence>
		<sequence>
			<taxon idref="CsMes01"/>
			??????????????????????????????????????????????????????????????????????????????????????????????????????????????????????????????????????????????????????????????????????????????????????????????????????????????????????????????????????????????????????????????????????????????????????????????????????????????????????????????????????????????????????????????????????????????????????????????????????????????????????????????????????????????????????????????????????????????????????????????????????????????????????????????????????????????????????????????????????????????????????????????????????????????????????????????????????????????????????????????????????????????????????????????????????????????????????????????????????????????????????????????????????????????????????????????????????????????????????????????????????????????????????????????????????????????????????????
		</sequence>
		<sequence>
			<taxon idref="CsPse01"/>
			??????????????????????????????????????????????????????????????????????????????????????????????????????????????????????????????????????????????????????????????????????????????????????????????????????????????????????????????????????????????????????????????????????????????????????????????????????????????????????????????????????????????????????????????????????????????????????????????????????????????????????????????????????????????????????????????????????????????????????????????????????????????????????????????????????????????????????????????????????????????????????????????????????????????????????????????????????????????????????????????????????????????????????????????????????????????????????????????????????????????????????????????????????????????????????????????????????????????????????????????????????????????????????????????????????????????????????????
		</sequence>
		<sequence>
			<taxon idref="DiDia04"/>
			CATAATTTGTTRTTAAACTATGGTCTTTATCGAAAAATGGAGATTTATCGACCACATAAAGCTACGGCCGAAGAAATGACAAAATTCCATTCAGACGAATACATACGTTTCTTACGTTCAATTCGTCCAGATAATATGGGCGAATACAACAAACAAATGCAACGTTTCAATGTAGGAGAAGATTGTCCAGTTTTCGATGGACTCTATGAATTTTGTCAATTATCTGCTGGTGGATCAGTAGCAGCTGCTGTTAAACTCAATAAACAAGCATCAGAAATTTGCATTAATTGGGGCGGTGGTTTACATCATGCGAAAAAGTCAGAAGCTTCAGGATTTTGTTATGTAAACGACATCGTACTTGGAATATTAGAATTATTAAAGTATCATCAACGTGTACTCTACATTGATATTGATGTACATCATGGTGATGGTGTTGAAGAAGCATTTTATACAACTGATCGTGTTATGACCGTGTCCTTTCATAAATATGGTGAATACTTTCCTGGTACTGGTGATCTACGTGATATTGGTGCTGGTAAAGGCAAATATTATGCTGTTAATATACCTCTAAGAGATGGTATGGATGACGAATCGTATGAAAGTATTTTTGTACCGATCATCAGTAAAGTAATGGAAACATTTCAACCAAGTGCAGTTGTCTTACAATGTGGAGCCGATTCCTTAACTGGCGATCGATTGGGTTGCTTTAATCTAACAGTAAAAGGTCATGGAAAGTGTGTGGAATTTGTGAAAAAATACAATTTGCCATTTATGATGGTTGGCGGTGGTGGTTACACCATTCGAAACGTTTCCAGAGCATGGACCTATGAAACATCGGTAGCATTGGGTGTGGAAATT
		</sequence>
		<sequence>
			<taxon idref="DrDry01"/>
			??????????????????????????TTACCGAAAAATGGAGATTTATAGGCCCCATAAAGCCACTGCCGAGGAAATGACAAAGTTTCACTCGGATGACTACATAAGGTTCTTGAGGTCTATTAGGCCCGACAATATGGCAGAGTACAACAAACAAATGCAGCGCTTCAATGTGGGGGAAGATTGCCCTGTTTTCGATGGACTTTACGAGTTCTGCCAGCTCTCTGCAGGGGGTTCAGTGGCAGCAGCGGTAAAGCTCAACAAACAGGCATCCGAAATCTGCATTAATTGGGGCGGAGGCCTACATCACGCTAAAAAATCCGAGGCYTCTGGGTTTTGTTATGTTAACGACATTGTTTTGGGGATTTTGGAGCTGCTCAAGTACCATCAAAGGGTGCTTTACATTGATATTGATGTGCACCATGGGGATGGGGTTGAGGAGGCTTTTTACACCACTGATAGGGTCATGACTGTGTCTTTCCATAAATATGGGGARTATTTCCCTGGTACTGGGGACTTGAGGGATATTGGGGCTGGCAAGGGCAAGTATTAYGCAGTGAATATCCCCTTGCGTGATGGAATGGAYGATGAGGCATATGAGAGCATTTTTGTGCCCATTATAAGCAAGGTTATGGAGACTTTCCAGCCTAGCGCTGTGGTGCTTCAATGTGGAGCTGACTCGCTCACTGGAGACAGACTGGGCTGCTTTAATTTGACAGTTAAAGGACATGGCAAATGTGTGGAATTTGTCAAGAAATACAACCTCCCATTTATGATGGTTGGTGGTGGGGGTTACACCATCAGAAATGTCTCCCGAGCCTGGACTTTTGAAACCTCAGTGGCTCTGGGC?????????
		</sequence>
		<sequence>
			<taxon idref="DrOzo02"/>
			??????????????????????????????????????????????????????????????????????????????????????????????????????????????????????????????????????????????????????????????????????????????????????????????????????????????????????????????????????????????????????????????????????????????????????????????????????????????????????????????????????????????????????????????????????????????????????????????????????????????????????????????????????????????????????????????????????????????????????????????????????????????????????????????????????????????????????????????????????????????????????????????????????????????????????????????????????????????????????????????????????????????????????????????????????????????????????????????????????????????????????????????????????????????????????????????????????????????????????????????????????????????????????????????????????????????????????????
		</sequence>
		<sequence>
			<taxon idref="HlHyl02"/>
			??????????????????????????????????????????????????????????????????????????????????????????????????????????????????????????????????????????????????????????????????????????????????????????????????????????????????????????????????????????????????????????????????????????????????????????????????????????????????????????????????????????????????????????????????????????????????????????????????????????????????????????????????????????????????????????????????????????????????????????????????????????????????????????????????????????????????????????????????????????????????????????????????????????????????????????????????????????????????????????????????????????????????????????????????????????????????????????????????????????????????????????????????????????????????????????????????????????????????????????????????????????????????????????????????????????????????????????
		</sequence>
		<sequence>
			<taxon idref="HlKis01"/>
			????????????????????????????????????????????????AGGCCCCATAAGGCTACGGCCGAGGAAATGACGAAATTCCACTCGGACGACTATATCAGGTTCCTCAGGTCGATTCGGCCGGATAACATGACAGAGTACAACAAGCAAATGCAAAGGTTCAATGTCGGTGAAGACTGTCCCGTGTTTGATGGACTTTACGAGTTTTGCCAGCTCTCGGCTGGAGGCTCAGTGGCCGCGGCAGTGAAGCTGAACAAGCAGGCCTCGGAGATTTGCATCAATTGGGGCGGTGGGTTGCATCACGCCAAAAAGTCCGAAGCATCCGGCTTTTGTTACGTGAACGACATCGTGCTAGGCATCCTCGAGCTGCTCAAGTACCATCAGCGAGTCTTGTACATCGACATTGACGTGCACCATGGGGATGGCGTGGAGGAGGCTTTCTATACCACCGATCGCGTTATGACCGTGTCGTTTCACAAGTATGGCGAATACTTCCCAGGAACGGGCGATTTACGTGATATTGGAGCTGGCAAAGGGAAATACTATGCGGTGAATATTCCACTAAGAGATGGCATGGACGATGAGGCTTATGAGAGCATTTTCGTGCCGATTATCAGCAAGGTTATGGAGACGTTCCAGCCCAGTGCAGTGGTTTTGCAATGCGGGGCCGATTCGTTAACAGGGGACCGACTAGGTTGCTTCAACCTGACCGTAAAAGGGCATGGAAAGTGCGTGGAGTTTGTCAAAAAGTACAATCTCCCCTTCATGATGGTGGGAGGTGGAGGCTACTCGATTAGAAACGTTTCAAGGGCAT??????????????????????????????????????
		</sequence>
		<sequence>
			<taxon idref="HtHyt06"/>
			????????????????????????????????GAAAATGGAGATCTACCGCCCCCATAAAGCCACCGCCGAGGAAATGACCAAGTTCCACTCGGACGACTACATCCGGTTCCTGCGCTCAATCCGGCCGGACAACATGACCGAGTACAACAAGCAAATGCAGAGATTCAACGTTGGCGAAGACTGTCCCGTATTCGATGGCCTCTACGAGTTTTGCCAGCTCTCAGCTGGAGGCTCAGTGGCGGCGGCCGTGAAGCTCAACAAGCAGGCCTCGRARATTTGCATCAACTGGGGCGGCGGCCTGCACCATGCCAAGAAATCYRAAGCGTCCGGCTTTTGCTATGTGAACRACATCGKGCTGGGGATTCTGGAGCTGCTCAAGTACCACCAGCGGGTGCTGTACATCGACATCGACGTGCATCATGGGGATGGGGTTGAGGAGGCTTTTTACACCACAGATCGAGTGATGACTGTGTCCTTCCACAAGTACGGCGAGTACTTCCCAGGAACCGGGGATCTTCGCGATATCGGCGCAGGCAAAGGCAAATACTACGCAGTGAACATTCCGCTTCGGGACGGCATGGACGACGACTCCTACGAGAGCATTTTCGTGCCCATCATCAGCAAAGTCATGGAAACCTTCCAGCCTAGCGCTGTCGTTCTGCAATGCGGGGCTGATTCCCTCACCGGAGACCGCTTGGGCTGCTTCAATTTGACCGTCAAAGGCCACGGGAAATGCGTGGAATTCGTCAAGAAGTACAATTTGCCCTTTATGATGGTCGGCGGTGGCGGCTACACCATCAGGAACGTGTCCAGGGCCTGGACCTACGAGA??????????????????????????
		</sequence>
		<sequence>
			<taxon idref="IpAca01"/>
			??????????????????????????????????????????????????????????????????????????????????????????????????????????????????????????????????????????????????????????????????????????????????????????????????????????????????????????????????????????????????????????????????????????????????????????????????????????????????????????????????????????????????????????????????????????????????????????????????????????????????????????????????????????????????????????????????????????????????????????????????????????????????????????????????????????????????????????????????????????????????????????????????????????????????????????????????????????????????????????????????????????????????????????????????????????????????????????????????????????????????????????????????????????????????????????????????????????????????????????????????????????????????????????????????????????????????????????
		</sequence>
		<sequence>
			<taxon idref="IpPit03"/>
			??????????????????????????????????????????????????????????????????????????????????????????????????????????????????????????????????????????????????????????????????????????????????????????????????????????????????????????????????????????????????????????????????????????????????????????????????????????????????????????????????????????????????????????????????????????????????????????????????????????????????????????????????????????????????????????????????????????????????????????????????????????????????????????????????????????????????????????????????????????????????????????????????????????????????????????????????????????????????????????????????????????????????????????????????????????????????????????????????????????????????????????????????????????????????????????????????????????????????????????????????????????????????????????????????????????????????????????
		</sequence>
		<sequence>
			<taxon idref="MoPor01"/>
			????????????????????????????????????????????????????????????????????????????????????TTCCACTCTGACGACTACATTCGGTTC-TACGGTCCATCAGGCCGGACAACATGGCCGAGTACAACAAGCAAATGCAAAGGTTCAACGTGGGGGAAGACTGTCCGGTCTTCGACGGCCTGTACGAGTTTTGCCAGCTGTCCGCCGGAGGCTCCGTAGCTGCAGCCGTCAAGCTCAACAAACAGGCCTCGGAAATCTGCATCAACTGGGGCGGAGGCCTGCATCACGCCAAGAAATCCGAAGCTTCAGGCTTCTGCTACGTGAACGACATCGTCCTGGGCATCTTGGAGCTGCTCAAGTACCACCAGAGGGTRTTGTACATTGACATTGACGTGCACCATGGGGATGGTGTCGAAGAGGCTTTCTATACGACTGACAGGGTTATGACCGTGTCCTTCCATAAGTACGGAGAGTATTTTCCAGGAACGGGCGATCTCAGAGATATTGGGGCCGGTAAAGGCAAATACTATGCCGTCAACATCCCTCTTCGAGACGGCATGGACGACGAGGCTTATGAGAGCATTTTTGTGCCCATAATCAGCAAGGTTATGGAAACTTTCCAGCCGAGYGCTGTGGTGTTGCAATGTGGCGCAGACTCTCTGACAGGCGACCGACTGGGCTGCTTCAACCTGACGGTCAAGGGGCACGGCAAGTGCGTGGAATTCGTGAAAAAGTACAACCTGCCCTTCATGATGGTGGGCGGCGGGGGCTACACCATCCGAAACGTGTCCAGGGCC???????????????????????????????????????
		</sequence>
		<sequence>
			<taxon idref="PlPla07"/>
			??????????????????????????????????????GGAAATTTATAGACCTCACAAAGCGACTGCTGAGGAAATGACTAAATTTCACGCAGACGATTATATTCGATTTCTGAGATCTATTCGACCAGATAACATGGGCGAGTACAATAAACAAATGCAACGATTTAATGTTGGAGAAGATTGCCCGGTATTTGATGGTTTATACGAATTTTGCCAATTGTCTGCAGGAGGATCAGTAGCCGCAGCTGTGAAGCTAAATAAACGTGCATCAGAAATTTGCATAAATTGGGGTGGTGGCTTGCATCATGCTAAAAAATCAGAAGCATCCGGATTTTGCTATGTGAATGACATAGTTCTGAGCATTTTGGAATTGCTAAAGTACCATCAAAGGGTGCTTTACATTGATATTGATGTACATCATGGTGATGGTGTTGAAGAAGCATTTTATACCACTGACCGCGTGATGACAGTTTCTTTTCATAAATATGGGGAATATTTTCCAGGCACTGGAGATCTGCGTGATATTGGTGCTGGCAAAGGCAAATATTATGCTGTAAATATCCCTTTAAGAGATGGTATGGACGATGATTCCTATGAGAGTATTTTTATTCCCATTATTAGTAAGGTTATGGAAACTTTTCAGCCGCATGCAGTGGTATTACAATGTGGCGCTGATTCTCTTACAGGGGATCGACTAGGATGTTTCAATCTTACAGTAAAAGGTCATGGAAAATGTGTGGAATTTGTTAAAAAATATGAATTACCGTTTCTAATGGTTGGTGGTGGTGGTTACACTATTCGTAATGTGTCCAGAGCTTGGAC??????????????????????????????????
		</sequence>
		<sequence>
			<taxon idref="PlTri02"/>
			??????????????????????????????????????????????????????????????????????????????????????????????????????????????????????????????????????????????????????????????????????????????????????????????????????????????????????????????????????????????????????????????????????????????????????????????????????????????????????????????????????????????????????????????????????????????????????????????????????????????????????????????????????????????????????????????????????????????????????????????????????????????????????????????????????????????????????????????????????????????????????????????????????????????????????????????????????????????????????????????????????????????????????????????????????????????????????????????????????????????????????????????????????????????????????????????????????????????????????????????????????????????????????????????????????????????????????????
		</sequence>
		<sequence>
			<taxon idref="PrPre01"/>
			????????????????????????????????AAAAATGGARATTTATAGACCCCACAAAGCCACAGCGGAAGAAATGACAAAATTCCATTCGGACGACTATATCCGCTTCCTGAGATCCATCAGACCAGATAACATGGCTGAGTACAATAAACAGATGCAAAGATTCAATGTTGGTGAAGATTGCCCTGTCTTTGATGGTTTATATGAATTCTGCCAGTTATCAGCTGGGGGTTCGGTAGCGGCAGCGGTCAAACTGAACAAACAAGCGTCGGAAATCTGCATTAATTGGGGTGGTGGCCTGCATCACGCAAAAAAATCTGAAGCCTCTGGTTTTTGTTATGTCAACGACATTGTTCTGGGTATTCTCGAATTGCTAAAGTACCATCAAAGAGTTTTATATATCGACATTGATGTACATCATGGAGATGGAGTCGAAGAGGCTTTCTACACCACTGACCGGGTTATGACTGTGTCCTTCCACAAATATGGAGAGTACTTTCCAGGTACAGGCGATTTGCGAGACATTGGTGCTGGTAAAGGAAAATATTATGCAGTCAATATTCCATTAAGAGATGGAATGGACGATGAAGCATATGAAAGTATTTTCGTTCCTATTATCAGTAAGGTGATGGAGACGTTCCAACCTAGTGCCGTGGTGTTGCAGTGTGGCGCGGATTCGTTAACGGGTGACCGCCTCGGTTGTTTCAATTTGACAGTAAAGGGTCATGGTAAATGCGTGGAATTTGTTAAAAAGTACAATCTGCCCTTCATGATGGTGGGCGGGGGCGGTTACACCATTCGTAACGTGTCGCGCGCGTGGACGT????????????????????????????????
		</sequence>
		<sequence>
			<taxon idref="ScCam02"/>
			??????????????????????????????????????????????????????????????????????????????????????????????????????????????????????????????????????????????????????????????????????????????????????????????????????????????????????????????????????????????????????????????????????????????????????????????????????????????????????????????????????????????????????????????????????????????????????????????????????????????????????????????????????????????????????????????????????????????????????????????????????????????????????????????????????????????????????????????????????????????????????????????????????????????????????????????????????????????????????????????????????????????????????????????????????????????????????????????????????????????????????????????????????????????????????????????????????????????????????????????????????????????????????????????????????????????????????????
		</sequence>
		<sequence>
			<taxon idref="ScCne01"/>
			??????????????????????????????????????????????????????????????????????????????????????????????????????????????????????????????????????????????????????????????????????????????????????????????????????????????????????????????????????????????????????????????????????????????????????????????????????????????????????????????????????????????????????????????????????????????????????????????????????????????????????????????????????????????????????????????????????????????????????????????????????????????????????????????????????????????????????????????????????????????????????????????????????????????????????????????????????????????????????????????????????????????????????????????????????????????????????????????????????????????????????????????????????????????????????????????????????????????????????????????????????????????????????????????????????????????????????????
		</sequence>
		<sequence>
			<taxon idref="ScScl02"/>
			??????????????????????????????????????????????????????????????????????????????????????????????????????????????????????????????????????????????????????????????????????????????????????????????????????????????????????????????????????????????????????????????????????????????????????????????????????????????????????????????????????????????????????????????????????????????????????????????????????????????????????????????????????????????????????????????????????????????????????????????????????????????????????????????????????????????????????????????????????????????????????????????????????????????????????????????????????????????????????????????????????????????????????????????????????????????????????????????????????????????????????????????????????????????????????????????????????????????????????????????????????????????????????????????????????????????????????????
		</sequence>
		<sequence>
			<taxon idref="ToCha01"/>
			????????????????????????????????????????????????????????????????????????????????????????????????????????????????????????????GTCCAGACAACATGACCGAATATAACAAGCAAATGCAAAGGTTCAATGTCGGGGAAGATTGTCCCGTATTTGATGGTTTGTATGAGTTATGCCAACTATCAGCTGGGGGTTCAGTGGCGGCTGCTGTAAAACTGAACAAACAGGCTTCGGAAATTTGCATCAATTGGGGTGGTGGTTTACATCATGCAAAGAAATCGGAAGCTTCTGGTTTCTGCTATGTAAATGATATTGTATTGGGCATCTTGGAGTTATTAAAGTACCATCAGCGAGTGCTTTACATTGACATTGACGTGCACCATGGTGATGGTGTTGAGGAAGCATTTTATACCACAGATCGTGTGATGACTGTGTCCTTCCATAAATATGGGGAGTACTTTCCAGGAACTGGAGATCTACGTGATATTGGAGCAGGTAAAGGCAAATACTATGCTGTCAATATTCCTCTTAGAGATGGAATGGACGATGATGCTTACGAGAGCATTTTCGTACCAATAATCAGTAAAGTTATGGAAACATTCCAGCCCAGCGCTGTGGTATTACAATGTGGAGCTGACTCATTAACTGGTGATAGATTGGGCTGTTTTAACTTAACCGTCAAAGGACATGGCAAATGCGTAGAGTTTGTCAAAAAATACAATCTACCATTTATGATGGTTGGCGGTGGTGGCTACACAATTCGAAACG??????????????????????????????????????????????????
		</sequence>
		<sequence>
			<taxon idref="ToDen00"/>
			CACAATTTGCTGCTCAACTACGGCCTGTATAGGAAAATGGAGATTTACCGTCCCCACAAAGCTACAGCCGAAGAGATGACCAAATTCCACTCGGATGACTATATCCGATTCCTCCGATCTATCCGACCGGATAACATGGCAGAATATAATAAACAGATGCAGAGATTTAATGTAGGCGAAGACTGTCCCGTCTTTGACGGCCTCTACGAGTTCTGCCAGCTCTCAGCTGGAGGCTCAGTGGCGGCGGCAGTCAAATTGAACAAGCAGGCATCGGAAATTTGCATAAATTGGGGCGGAGGGTTGCATCACGCCAAGAAATCTGAAGCATCTGGCTTTTGCTACGTGAACGATATTGTGCTTGGCATCTTGGAGTTGCTGAAGTACCATCAACGAGTGCTCTACATCGACATTGATGTGCATCACGGCGATGGTGTAGAGGAGGCTTTTTACACTACCGATCGCGTGATGACTGTCTCGTTTCACAAATATGGAGAGTACTTCCCAGGAACTGGTGATTTGCGAGATATCGGCGCGGGTAAAGGCAAATACTATGCCGTGAACATTCCGCTTCGTGACGGCATGGACGACGAATCCTATGAAAGTATTTTTGTGCCGATTATCAGCAAAGTAATGGAAACATTCCAGCCCAGTGCTGTGGTCCTGCAATGTGGCGCCGATTCTCTCACTGGAGATCGATTGGGCTGTTTCAATCTGACTGTTAAAGGACACGGCAAATGCGTGGAGTTCGTCAAGAAGTATAACCTTCCATTCATGATGGTTGGAGGTGGCGGGTATACAATAAGAAATGTATCCAGAGCGTGGACCTACGAGACTTCGGTGGCTTTAGGCGTGGACATT
		</sequence>
		<sequence>
			<taxon idref="ToDen02"/>
			??????????????????????????????????????????????????????????????????????????????????????????????????????????????????????????????????????????????????????????????????????????????????????????????????????????????????????????????????????????????????????????????????????????????????????????????????????????????????????????????????????????????????????????????????????????????????????????????????????????????????????????????????????????????????????????????????????????????????????????????????????????????????????????????????????????????????????????????????????????????????????????????????????????????????????????????????????????????????????????????????????????????????????????????????????????????????????????????????????????????????????????????????????????????????????????????????????????????????????????????????????????????????????????????????????????????????????????
		</sequence>
		<sequence>
			<taxon idref="ToTom01"/>
			??????????????????????????KTMACGGAAAATGGAAATTTACCGTCCTCATAAAGCCACAGCTGAAGAGATGACCAAATTCCACTCGGACGATTATATCCGATTCCTGAGGTCCATCAGGCCCGACAACATGACTGAGTATAATAAGCAGATGCAGAGATTCAACGTTGGCGAAGACTGCCCGGTGTTTGACGGCCTCTACGAGTTCTGTCAGCTTTCTGCTGGGGGCTCGGTAGCAGCTGCCGTGAAACTGAACAAACAGGCATCGGAGATTTGCATCAACTGGGGCGGCGGGCTGCACCACGCCAAGAAATCCGAAGCGTCCGGCTTTTGCTACGTAAACGATATCGTCCTCGGTATACTGGAGCTGCTCAAGTACCACCAAAGGGTACTGTACATTGACATTGACGTGCATCACGGGGATGGAGTCGAGGAGGCGTTTTACACCACAGATCGCGTCATGACTGTGTCTTTCCATAAGTATGGAGAGTATTTCCCAGGTACCGGAGACCTCCGCGATATCGGTGCTGGCAAAGGCAAATATTACGCCGTAAACATTCCGCTTCGTGACGGCATGGATGACGACTCCTACGAGAGCATTTTCGTACCCATTATCAGCAAAGTGATGGAAACGTTCCAGCCCAGCGCAGTGGTGCTGCAGTGCGGGGCGGACTCCCTCACCGGCGATCGACTGGGCTGCTTCAACTTGACCGTCAAGGGGCACGGGAAATGTGTGGAGTTTGTCAAGAAGTACAATCTGCCCTTTATGATGGTAGGTGGCGGCGGATACACGATCAGGAACGTGTCACGAGCCTGGACGTACGAAACT????????????????????????
		</sequence>
		<sequence>
			<taxon idref="TsCha02"/>
			??????????????????????????????????????GGAAATTTATAGGCCTCACAAGGCAACAGCAGAGGAAATGACAAAATTTCATTCAGACGACTACATCAGATTCTTACGTTCAATCAGGCCA?ATAATATGGGCGAATATAACAAACAAATGCAGAGATTCAATGTCGGTGAAGATTGTCCGGTATTTGATGGCCTGTATGAATTTTGTCAATTGTCCGCTGGAGGCTCCGTTGCAGCGGCCGTTAAATTAAACAAGAGAGCATCAGAAATTTGTATAAATTGGGGTGGAGGTCTGCATCACGCCAAAAAAGCTGAGGCTTCAGGATTTTGTTATGTGAACGACATAGTTTT-GGGATTTTGGAGCTTTTGAAGTACCACCAAAGGGTGCTTTACATTGACATTGACGTGCATCATGGGGATGGTGTCGAGGAAGCGTTCTATACAACCGACAGAGTTATGACTGTGTCATTTCATAAATATGGAGAGTATTTTCCTGGAACCGGAGATTTGCGTGATATTGGTGCAGGCAAAGGCAAGTATTATGCAGTGAATATTCCATTGCGGGATGGCATGGACGACGAATCTTACGAGAGCATCTTCCAGCCAATCATAACCAAAGTTATGCATCATTTTCAACCCAACGCTGTGGTGCTACAGTGCGGCGCTGACTCCTTGACTGGCGACAGATTGGGGTGCTTCAATTTAACAGTAAAAGGTCATGGAAAGTGTGTTGAATTCGTCAAACAGTATGATCTTCCGTTCTTAATG?????????????????????????????????????????????????????????????????????????????????
		</sequence>
		<sequence>
			<taxon idref="XyXyl00"/>
			??????????????????????????????????????GGAGATTTATAGGCCTCATAAAGCTACTGCCGAGGAAATGACAAAGTTCCACTCCGACGACTATATAAGGTTCTTAAGGTCAATTCGGCCTGATAATATGGCAGAGTACAACAAGCAAATGCAACGCTTCAACGTCGGGGAAGATTGCCCTGTGTTTGATGGCTTGTATGAGTTCTGCCAGCTCTCTGCAGGGGGTTCCGTAGCTGCAGCTGTTAAGCTTAACAAACAAGCCTCGGAAATCTGTATTAACTGGGGCGGAGGCCTACATCATGCAAAAAAATCCGAAGCATCTGGGTTTTGTTATGTCAATGATATTGTCTTGGGGATTTTGGAGCTGCTCAAGTACCACCAACGGGTACTTTACATTGATATTGATGTGCATCATGGGGATGGGGTGGAAGAGGCTTTTTATACGACTGATAGAGTCATGACTGTCTCTTTTCATAAATATGGGGAATATTTCCCTGGTACTGGAGATTTGAGAGATATTGGAGCTGGTAAGGGCAAATATTATGCAGTGAACATTCCTTTGAGGGATGGCATGGATGATGAGGCATATGAGAGCATTTTTGTGCCTATTATCAGCAAGGTTATGGAGACTTTTCAGCCCAGTGCTGTGGTACTGCAATGTGGGGCTGACTCACTAACGGGGGATCGCCTAGGATGTTTTAATTTGACTGTTAAGGGACATGGGAAATGTGTGGAATTTGTCAAGAAATATAACCTTCCCTTTATGATGGTTGGCGGTGGCGGATACACTATCCGAAATGTCTCCAGAGC????????????????????????????????????????
		</sequence>
		<sequence>
			<taxon idref="XyXyl03"/>
			????????????????????????????????????????????????AGGCCTCATAAAGCTACTGCCGAGGAAATGACACGGTTTCACTCCGATGACTACWTAAGGTTCTTGAGGCCAATTCTGCCTGATGATATGGCAGAGTACAATAAGCAAATGCCACGCTTCAACGTGGGGGAAGATTGCCCTGTGTTTGATGGCTTGTATGAGTTCTGTCAGCTCTCTGCAGGGGGTTCAGTAGCTGCAGCTGTTAAGCTTAACARACRRGCCTCGGAAATCTGCATTAATTGGGGCGGAGGTCTACATCATGCCAAAAAGTCCGAAGCATCTGGGTTTTGTTATGTTAAMGACATTGTCTTGGGGATATTGGAGCTGCTTAAGTACCACCAACGGGTCCTTTACATTGATATTGATGTGCMTCATGGSGATGGGGTGSAAGAGGCTTTTTATACKACTGATAGGGTCATGACTGTGTCTTTCCATAAATATGGGGAATATTTCCCTGGGACTGGAGATTTGAGAGATATTGGGGCTGGCAAGGKCAAATATTATGCAGTGAACATTCCTTTAAGGGATGGCATGGATGATGAGGCATATGAGAGCATTTTTGTGCCTATTATCAGCAAGGTTATGGAGACTTTTCAACCCAGCGCTGTGGTACTTCAGTGTGGGGCTGACTCTCTAACTGGGGATCGCCTGGCATGTTTTAATTTGACCGTTAAGGGACATCGGAAATGTGTGGAATTTGTCAAGAAATACAACCTTCCTTTCATGATGGWTGGTGGTGGCGGATACACTATTCGAAAT???????????????????????????????????????????????????
		</sequence>
	</alignment>

	<!-- The sequence alignment (each sequence refers to a taxon above).         -->
	<!-- ntax=27 nchar=501                                                       -->
	<alignment id="alignment12" dataType="nucleotide">
		<sequence>
			<taxon idref="BrBre05"/>
			?????????????????????????????????????????????????????????????????????????????????????????????????????????????????????????????????????????????????????????????????????????????????????????????????????????????????????????????????????????????????????????????????????????????????????????????????????????????????????????????????????????????????????????????????????????????????????????????????????????????????????????????????????????????????????????????????????????????????????????????????????????????????????
		</sequence>
		<sequence>
			<taxon idref="ClLar01"/>
			?????????????????????????????????????????????????????????????????????????????????????????????????????????????????????????????????????????????????????????????????????????????????????????????????????????????????????????????????????????????????????????????????????????????????????????????????????????????????????????????????????????????????????????????????????????????????????????????????????????????????????????????????????????????????????????????????????????????????????????????????????????????????????
		</sequence>
		<sequence>
			<taxon idref="CoPit01"/>
			GTGAAGTTCAGCAAAGAAATGACAGTAGCCACCGATCAAGTCGCYCCATCCAGACGCGATAAAG------AAGAAGAACTCACAGCGATCCAASAGAAACTGCTCAAGAAGATGGGATCGAACGCGTACCCSTTCACTTTCAGGTTCCCCGACATGTCGCCTTGTTCTGTCACGCTCCAACCTGGAGAAGACGATCAAGGGAAGCCTCTAGGAGTGGAATACTTCGTGAAGTGTTGGGTGGGCAGCAACCAGGACGATAAAGGACATAAACGTTCGACCGTCCAGCTGGCGATCAAGAAATTGCAGTACGCGCCAGTCTCTCGTTCCGGAAATCGTCTTCCTTCCTCTCTAGTCTCCAAAGGGTTCACCTTTTCGAGCGGAAAGATCAACCTGGAGGTTACGCTCGATCGTGACGTTTACTATCATGGAGAGAAACTAGGCGCGAACGTCACCATAACGAACCATTCGAAGAAGCAGGTGCGCAACATCAAAGTGTACGTC
		</sequence>
		<sequence>
			<taxon idref="CsMes01"/>
			?????????????????????????????????????????????????????????????????????????????????????????????????????????????????????????????????????????????????????????????????????????????????????????????????????????????????????????????????????????????????????????????????????????????????????????????????????????????????????????????????????????????????????????????????????????????????????????????????????????????????????????????????????????????????????????????????????????????????????????????????????????????????????
		</sequence>
		<sequence>
			<taxon idref="CsPse01"/>
			GTCAAATTCAGCAAGGAAATGACCATCGCGAGCGTGCAGGTGGCGCCATCTAAAAAAGAAAAAAGCGAACAACCTTCTCTTACCGCTATCCAAGATAAACTCATAAAGAAAATGGGGCCTAACGCGTTCCCTTTCACTTTCAATTTCCCGGAAATGGCTCCATGTTCGGTCACCCTCCAACCTGGGGAARACGACCATGGGAAGCCTCTGGGCGTGGAGTACTACGTCAAATGTTGGGKGGGAAACAACGAARAARACAGGGGGCATAAAAGGAGCACCGTGCAGCTGGCAATTAARAAACTGCAACATGCACCTCCAGCACGTGCCGGTAACCGTTTACCATCCTCGCTCATCTCCAAGGGCTTCACCTTCTCCAGCGGAAAAATCAACCTGGAGGTCACTTTGGACAAGGAAATTTACTATCACGGGGAAAAAATCAGCGCCAACATCATGATCAGCAACAATTCCAGGAAGCAAGTGCGCAACATTAAAGTCTACGTG
		</sequence>
		<sequence>
			<taxon idref="DiDia04"/>
			GTTAAATTTAGTAAAGAAATGACGGTAATTAGTGCTCAAGTAGCACCAAGTCGACGTGAAAAAG------GTGATCCTTTAACRGCAGTCCAAGAAAAACTTATTAAAAAAATGGGTTCGAATGCTTATCCATTTACATTTAATTTCCCCGATATGGCACCATGTTCTGTAACATTACAACCTGGTGAAGATGATCAAGGCAAACCATTAGGAATTGAATATTTTGTTAAATGTTGGGTAGGAAGTAATGAAGAAGATAAAGGTCATAAACGAAGTACCATACAATTGGCTATTAAAAAATTACAATATGCTCCTGTTGGTCGTACTGGAACCCGTTTACCATCATCACTTGTTTCAAAAGGTTTYACATTTTCCAGTGGTAAAATTAATTTGGAAGTAACATTGGATAAAGATATTTATTATCATGGTGAAAAAATTGGTACAAATATAATGATTAGTAATAATTCCAGAAAACAAGTACGCAATATTAAAGCTTATGTA
		</sequence>
		<sequence>
			<taxon idref="DrDry01"/>
			GTCAAATTCAGCAAGGAAATGACCATCGCCTCCATCCAAGTGGCCCCATCTAGGCGGGAAAAAG---------GAGAACTGACTCCCATCCAAGAGAAACTGGCTAAAAAGATGGGGCCCCACGCTTATCCCTTTACCTTCAAGTTCCCAGAGATGGCCCCATGCTCGGTTACCCTGCAACCAGGTGAGGACGACCAGGGTAAACCTCTGGGAGTGGAGTATTACGTCAAGTGTTGGGTGGGCAGCAATGAGGAGGACAAAGGACATCGAAGGAGCACCGTGCAGCTGGCCATTAAAAAGCTTCAATTCGCTCCCGCAGGGAGGGCGGGCAACCGCCTGCCCTCCTCGGTGATCTCCAAGGGATTCACCTTCTCCAGCGGCAAGATCAACTTGGAGGTGACTCTGGACAAGGAGATATACTACCATGGGGAGAAGATCGGGGCCAATGTGATGATCAGCAACAACTCGCGCAAGCAAGTGCGCAACATCAAAGTCTATGTG
		</sequence>
		<sequence>
			<taxon idref="DrOzo02"/>
			GTTAAATTTAGCAAAGAAATGACCATTGGGTCCATGCAAGTAGTCCCGTCCAGGAAGGATAAAG---------GAGAGTTGACCGCCATTCAGGAGAAGCTGGTCAAAAAGATGGGCCCCAATGCGTTACCCTTTACTTTTAAGTTTCCAGAGATGGCCCCATGTTCGGTAACATTGCAGCCCGGCGAAGACGACCAGGGGAAACCCCTGGGGGTCGAATATTACGTCAAGTGTTGGGTGGGTAGTAATGAGGAGGACAAGGGACATCGTAGAAGTACAGTGCAGCTCGCCATTAAGAAGCTTCAATTCGCTCCTGCAGGGCGCGCTGGCAACCGCCTTCCCTCCTCGGTGATCTCCAAGGGATTCACCTTCTCCAGCGGCAAGATCAACCTGGAGGTGACCCTGGATAAGGAAATTTACTACCACGGAGAGAAGATCGGGGCCAATGTGATGATCAGTAACAATTCACGCAAGCAAGTTCGCAACATCAAGGTCTATGTG
		</sequence>
		<sequence>
			<taxon idref="HlHyl02"/>
			GTCAAATTTAGCAAGGAAATGATTGTTGCTAGTGCCCAAGTAGCACCATCTAAACGCGAAAAAG---------AAGAACTTACCCCCATCCAGGAAAAGCTAGTTAAAAAAATGGGCCCTAATGCATTTCCATTCACTTTCAAGTTTCCAGATATGGCTCCATGTTCAGTGACTCTACAGGCAGGTGAAGACGACCAAGGCAAACCTCTGGGTGTTGAATACTACGTAAAATGCTGGGTGGGTAACAATGAAGAAGATAAAGGCCATAAAAGAAGCACTGTGCAACTGGCTATTAAAAAATTGCAATACGCTCCGCAAAGCCGTAGTGGTAACCGTCTTCCATCCTCCTTGATCTCCAAAGGCTTTACYTTCTCCAGCGGCAAAATTAACCTRGAGGTGACTCTTGATAAGGACATTTACTATCATGGAGAAAAAATYGGCGCTAACATTATGATCTCCAATAACTCCAGGAAGCAAGTTCGTAACATCAAAGTCTATGTG
		</sequence>
		<sequence>
			<taxon idref="HlKis01"/>
			?????????????????????????????????????????????????????????????????????????????????????????????????????????????????????????????????????????????????????????????????????????????????????????????????????????????????????????????????????????????????????????????????????????????????????????????????????????????????????????????????????????????????????????????????????????????????????????????????????????????????????????????????????????????????????????????????????????????????????????????????????????????????????
		</sequence>
		<sequence>
			<taxon idref="HtHyt06"/>
			----------------------------------------------------------------------GCGTCGAATTCACCGCTATCCAGGAAAAACTGGTGAAGAAAATGGGCCCCAACGCATTTCCTTTCACTTTCAATTTCCCAGATATGGCTCCGTGTTCAGTTACTYTTCAAGCAGGTGAAGACGACCAGGGGAAACCCCTAGGGGTGGAGTACTACGTGAAATGCTGGGTGGGGAACAACGAAGAGGACAAAGGCCACAAAAGGAGTACCGTGCAGTTGGCMATTAAGAAACTGCAATTTGCACCAGCGGCACGAACTGGTAACCGGTTGCCCTCATCCCTCATTTCCAAGGGTTTTACTTTCTCCAGTGGAAAAATCAACTTGGAGGTGACGCTGGACAAGGACATTTA-TACCATGGGAAAAAAATTGGCGCCAACATTCTCATTTYCAATAACTCGCGCAAGCAGGTGCGCAACATCAAGGTTTATGTG
		</sequence>
		<sequence>
			<taxon idref="IpAca01"/>
			-------------------------------------------------------------------------------TGACGCAGATCCAGGAGAAGCTGGTCAAGAAAATCGGCCCTAATGCGTTCCCCTTTACGTTCCACTTCCCTGAAATGGCCCCATGCTCAGTGACTCTTCAACCGGGCGAAGAAGACCAAGGCAAACCTCTGGGCGTGGAATACTACGTGAAGTGCTGGGTGGGCAATAACGAGGAGGACAAGGGCCATCGCAGAAGCACCGTCCACATGGCGATCAAAAAGTTGCAGTTCGCTCCCGCGGGACGTTCGGGCAACCGGCTCCCGTCCAGCGTCATCTCGAAAGGGTTCACCTTCTCCAGCGGCAAAATCAACTTGGAAGTGACGCTCGACAAGGAGATTTACTATCACGGCGAAAAGATCGGCGCCAAYRT????????????????????????????????????????????????????
		</sequence>
		<sequence>
			<taxon idref="IpPit03"/>
			?????????????????????????????????????????????????????????????????????????????????????????????????????????????????????????????????????????????????????????????????????????????????????????????????????????????????????????????????????????????????????????????????????????????????????????????????????????????????????????????????????????????????????????????????????????????????????????????????????????????????????????????????????????????????????????????????????????????????????????????????????????????????????
		</sequence>
		<sequence>
			<taxon idref="MoPor01"/>
			------TTCAGCAAGGAAATGACCATCGGAAACTTGCAAGTGGTGCCGTCCAAGCGGGAAAAAG------GGGACGTCCTTACACCGATCCAAGAGAAACTGGTTAAGAAAATGGGGCCCAACGCCTACCCTTTCACCTTCACCTTCCCTGACATGGCTCCATGCTCAGTAACGTTGCAACCAGGCGAAGACGACCAAGGCAAACCCCTTGGGGTGGAGTACTACGTGAAATGTTGGATCGGCAACAACGAGGACGACAAGGGCCACAAAAGAAGCACCGTCCAGCTGGCCATCAAGAAGTTGCAATACGCTCCTCCAGCTCGCTCCGGCAATCGCCTGCCGTCCTCGTTGATCTCCAAAGGCTTCACSTTCTCCAGCGGCAAAATCAACTTGGAAGTGACCCTGGACAAGGAAATCTACTACCACGGCGAGAAAATCGGCGCCAACATCATGATCGGCAACAATTCCAGGAAGCAAGTGCGCAACATCAAAGTCTACGTG
		</sequence>
		<sequence>
			<taxon idref="PlPla07"/>
			GTTAAGTTCAGTAAGGAAATGGCAATTGCTTCTGCTCAAATTATTCCTTCTAAACGTGAAAAAG---------AACCACTTACTGCAGTCCAAGAAAAACTTACTTATAAATTAGGACCAAATGCATATCCATTTATCTTTAGTTTTCCAGAYATGTCRCCATGTTCA?????????????????????????????????????????????????????????????????????????????????????????????????????????????????????????????????????????????????????????????????????????????????????????????????????????????????????????????????????????????????????????????????????????????????????????????????????????????????????????????????????????????
		</sequence>
		<sequence>
			<taxon idref="PlTri02"/>
			GTCAAGTTTAGTAAGGAAATGACAATTGCTTCTGGTCAAGTGATTCCATCTAAACGTGAAAAAG---------AACCACTTACTGCAGTGCAAGAAAAACTTACGCATAAATTAGGGCCAAATGCATATCCATTTATCTTTAATTTTCCAGACATGTCACCATGTTCAGTAACGCTTCAACCAGGTAGTGATGATCAAGGAAAACCACTTGGAGTCGAGTATTACTTAAAATGTTGGGTTGGAACCAAAGAAGAAGACCGTGGTCATCGAAGAAGCACTGTTCAATTGGCTATTAAAAAATTACAATTTGCTCCTCCAGATAGTGATGGGCGCAGGCTACCATCATCTCTGGTATCTAAAGGTTTCACATTTTCATCAGGTAAAATTAATCTTGAAGTTACATTGGATAAAGAAATTTTCTATCATGGTGAAAAAATTGGAGCTAATATTATGATAGCAAATAATTCGAAGAAACAAGTTCGCATTATTAAAGCTTATGTT
		</sequence>
		<sequence>
			<taxon idref="PrPre01"/>
			GTCAAGTTCAGCAAGGAAATGACCATCGCTTCGTCTCAAGTAGCGCCCTGTAGAAGGGAGAAAG------TTGAGACATTGACCGCCATCCAAGAAAAACTGGTAAAAAAAATGGGACCTTGCGCCTTCCCGTTTACGTTTCACTTCCCAGAGATGGCGCCTTGTTCGGTCACTCTCCAACCTGGGGAAGACGACCAGGGTAAACCACTCGGCGTCGAGTACTACGTGAAGTGTTGGGTAGGAAACAACGAAGAAGACAAGGGCCATCGACGAAGCACCGTGCAGCTGGCCATCAAAAAGTTGCAGTACGCTCCTTTGGGTCGAGTAGGAAACCGGCTGCCTTCCTCCGTCATCTCTAAGGGGTTCACCTTCTCCAGCGGTAAGATCAACTTGGAAGTGACTTTAGACAAGGAGATCTACTACCACGGCGAAAAGATTGGCGCCAACGTGGCGATCAGCAACCATTCCAGAAAGCAGGTGCGCAACATCAAAATCTACGTG
		</sequence>
		<sequence>
			<taxon idref="ScCam02"/>
			GTCAAGTTCAGCAAAGAAATGACTATCGCAAGCACTCAAGTAGCTCCGACCAAACGTGAAAAAG------GTGATCAACTGACGCCTATTCAAGAAAAACTGGTAAAGAAAATGGGACCAAACGCTTTTCCTTTTACTTTCAGCTTTCCGGAAATGGCACCGTGTTCAGTCACTCTTCAAGCTGGTGAAAACGATGAAGGCAAACCACTTGGGGTGGAATACTTTGTTAAATGTTGGGTAGGCAACAATGAGGAAGATAAAGGTCATAAGAGAAGCACTGTGCAACTTGCTATCAAAAAATTGCAGTTTGCGCCTGCTGCTCGTGCAGGTAATCGTCTACCATCATCATTAATTTCAAAAGGTTTCACTTTTTCGAGCGGCAAAATTTCCTTGGAAGTTACACTCGATAAAGAGATTTATTATCATGGCGAAAAAATTGGAGCAAACATTATGATAACTAACAACTCTAGAAAACAAGTACGAAATATTAAAGTATACGTA
		</sequence>
		<sequence>
			<taxon idref="ScCne01"/>
			GTCAAGTTCAGCAAAGAAATGGCTATCGCTAGTACTCAAGTAGCTCCTTCCAAACGTGAAAAAA------GTGAACAATTAACGGCTATTCAAGAAAAACTCGTAAAGAAAATGGGACCAAACGCTTTTCCTTTTACTTTCAACTTTCCGGATATGGCACCGTGTTCAGTCACTCTTCAACCTGGTGARGACGATCAAGGTAAACCTCTTGGAGTAGAATATTTTGTCAAATGCTGGGTAGGCAACAACGAGGAGGATAAAGGTCATAAAAGAAGTACTGTTCAATTAGCTATCAAAAAATTGCAGTTTGCCCCTGCAGCTCGTGCGGGCAACCGTTTACCATCATCTTTAATATCAAAAGGTTTCACTTTTTCAAGCGGCAAAATTTCCCTAGAAGTTACTCTTGATAAAGAAATATATTATCATGGAGAAAAAATTGGTGCTAATATTATGATAACGAATAATTCCAGAAAGCAAGTGAGAAATATTAAAGTTTACGTT
		</sequence>
		<sequence>
			<taxon idref="ScScl02"/>
			GTCAAATTTAGCAAAGAAATGGTCATCGCAAGCGCTCAAGTAGTTCCAAGCAAACGAGACAAAG------ATGAACCGCTGACCGCCATCCAAGAGAAACTCATCAACAAAATGGGACCCAGCGCTTATCCTTTTATATTTCGTTTTCCGGATATGTCCCCATGCTCGGTGACCCTTCAAGCTGGCGAAGACGATCAAGGCAAGCCACTTGGAATCGAATACTTTGTTAAGTGCTGGGTGGGTAGCAATGAGGAGGATAAAGGCCATAAGAGAAGCACCGTACAGTTGGCTATTAAGAAGCTCCAGTATGCACCAGCACTGCGCTCCGGTAATCGTCTACCCTCGTCGTTGATATCCAAAGGATTTACTTTCTCCAGCGGCAAAATCAGCTTGGAAGTTACTTTGGATAAAGACATATACTATCACGGCGAGAAGATTGGCGCCAACATTATGATTAGTAACAATTCCAGGAAGCAAGTGCGAAACATCAAAGTGTACGTC
		</sequence>
		<sequence>
			<taxon idref="ToCha01"/>
			GTTAAATTCAGCAAAGAAATGACCATTATTAGTGCCCAAGTAGCGCCATCTAAACGCGAGAAAG---------ATGAACTTACCCCAATCCAGGAAAAGCTCGTTAAGAAAATGGGTCCCAATGCTTTCCCCTTCACTTTCAACTTTCCCGACATGGCTCCATGCTCTGTAACTCTTCAAGCGGGCGAGGATGATCAAGGCAAACCGCTGGGCGTCGAATATTATGTGAAATGTTGGGTGGGCAACAACGAAGAGGATAAGGGCCATAAGAGGAGCACCGTGCAGCTTGCCATTAAAAAACTTCAATTTGCACCTTCATCTCGCGCTGGCAATCGTCTACCATCMTCAYTAATCTCGAAAGGATTTACCTTCTCCAGTGGCAAGATCAACTTGGAAGTGACGCTGGACAAGGAGATTTACTATCATGGTGAAAAAATCGGCGCCAATGTTATGATTTCCAACAATTCGAGAAAGCATGTGCGCAACATTAAAGTCTATGTA
		</sequence>
		<sequence>
			<taxon idref="ToDen00"/>
			GTTAAATTCAGCAAGGAAATGACCATTACCAGTGCACAGGTTGCACCCACTAAGAGGGACAAAG------AGGCCGAGTTGAGTGCCATTCAGGAGAAGCTGGTGAAGAAAATGGGGCCCAATGCGTTTCCGTTTACTTTCCACTTTCCCGACATGGCCCCCTGTTCGGTGACCCTTCAACCAGGGGAAGACGACCAAGGTAAGCCCTTGGGAGTGGAGTATTACGTCAAGTGCTGGGTGGGAAATAACGAGGAGGATAAAGGGCATAAGCGAAGCACCGTCCAGCTGGCCATTAAGAAGTTGCAATTTGCACCTCCAGCGCGTAGCGGCAATCGGCTTCCTTCGTCGCTCATCTCTAAAGGCTTCACGTTCTCCAGCGGTAAGATCAACTTGGAGGTCACCTTGGACAAGGACATCTACTACCATGGGGAGAAGATCGGTGCCAACATCATGATCTCCAACAACTCCCGCAAGCAGGTGCGCAACATCAAGGTCTACGTG
		</sequence>
		<sequence>
			<taxon idref="ToDen02"/>
			?????????????????????????????????????????????????????????????????????????????????????????????????????????????????????????????????????????????????????????????????????????????????????????????????????????????????????????????????????????????????????????????????????????????????????????????????????????????????????????????????????????????????????????????????????????????????????????????????????????????????????????????????????????????????????????????????????????????????????????????????????????????????????
		</sequence>
		<sequence>
			<taxon idref="ToTom01"/>
			GTCAAATTCAGCAAGGAAATGACCATCGTGAGCGCCCAGGTTGCGCCCTCCAAGCGCGAAAAAG------GGGCCGAGTTGACCGCCATCCAGGAGAAGCTGGKCAAGAAAATGGGGCCCAACGCGTTTCCGTTTACCTTCAACTTCCCGGATATGGCCCCCTGTTCGGTGACGCTCCAAGCAGGYGAAGACGACCAGGGGAAGCCCCTGGGGGTCGAGTACTACGTCAAGTGCTGGGTGGGAAACACCGAGGAGGACAAGGGCCACAAGAGGAGCACTGTCCAGCTGGCCATTAAGAAGYTGCAATTCGCTCCTCCAGCGCGCAACGGCAACCGGCTTCCTTCGTCRCTCATCTCCAAGGGATTCACCTTCTCCASTGGCAAGATCAACCTGGAGGTCACTTTGGACAAGGACATCTACTACCACGGCGAGAAGATTGGGGCCAACATAATGATCTCCAACAACTCCAGGAAGCAAGTGCACAACATCAAGGTCTACGTG
		</sequence>
		<sequence>
			<taxon idref="TsCha02"/>
			GTCAAATTCAGCAAGGAATTGTCGGTCACCTTCGCCCAAGTGGTACCATCCAAACGAGAAAAAC---------AAAAACTCTCAACCGTTCAGGACAAACTACTAAGCAAGTTGGGACAAAACGSATACCCTTTTGCTTTTAATTTTCCGGATATGTCGCCTTGTTCAGTCACCCTTCAACAAGGAAGCGATGACCACGGCAAACCGCTCGGCATCGAGTACTACTTGAAATGTTGGGTAGGAAAAAGCGAAGAAGATAGGGGACATAAAAGAAGCACCGTTCAGCTGGCAATTAWAAAATTACAGTATGGTCCACCCATTAGGGACCAAACTCGACTTCCCTCATCGTTGGTCTCCAAAGGGTTCACGTTTTCGTCAGGCAAAATTTCTCTGGAAGTCACTTTAGACAAAGAAGTTTTCTACCACGGAGAGCAAATCGGTGCCAATATCATGATAACCAACAACTCGAAGAAKCAAGTCAGAATCATCAAAGTCTATGTT
		</sequence>
		<sequence>
			<taxon idref="XyXyl00"/>
			GTTAAATTCAGCAAAGAAATGACCATCGCATCCAATCAAGTAGCTCCTTCCAGAAAGGAGCAAG---------GAGAGCTGACCCCTATCCAGGAGAAGCTGGTCAAAAAGATGGGTCCCAATGCTTTTCCCTTTATCTTTAAGTTCCCTGAAATGGCCCCATGCTCAGTAACCTTACAGCCTGGAGAAGATGACCAAGGAAAACCTCTGGGGGTGGAGTATTACGTCAAGTGCTGGGTCGGTAGTAATGAAGAAGATAAGGGGCATCGCAGAAGTACAGTGCAGCTGGCCATTAAGAAACTGCAATTCGCTCCTACAGGACGCGAAGGAAATCGCCTCCCCTCCTCGGTGATTTCCAAGGGATTTACCTTCTCCAGCGGTAAAATAAACTTGGAAGTGACCCTGGATAAGGAGATTTACTATCACGGGGAGAAGATCGGGGCCAACGTGATGATCAGTAATCATTCACGGAAGCAAGTGCGCAACATCAAAGTCTACGTG
		</sequence>
		<sequence>
			<taxon idref="XyXyl03"/>
			GTTAAATTCAGCAAAGAAATGACCATCGCATCCAGCCAAGTAGTTCCTTCCAGGAAGGAGCAGG---------GAGAGCTGACCGCTATCCAGGAGAAACTGGTCAAAAAGATGGGCCCCAATTCTTTTCCCTTTATCTTCAAGTTCCCGGAAATGTCCCCATGCTCAGTAACCTTGCAGCCTGGAGATGACGATCAAGGAAAACCTTTGGGGGTGGAATATTACGTCAAGTGCTGGGTTGGTAATAACGAGGAGGATAAGGGACATCGCASAAGTACAGTGCAGCTGGCCATTAAGAAACTGCAATTCGCTCCTGTAGGACGCGGAGGCAATCGCCTCCCCTCTTCGGTGATCTCTAAGGGATTCACCTTCTCCARCGGCAAGATCAACTTGGAGGTCACCCTGGATAAGGAGATTTACTATCACGGGGAGAAGATTGGGGCCAATGTAATGATCAGTAATCATTCACGGAAGCAAGTGCGCAACATCAAGGTCTACGTG
		</sequence>
	</alignment>

	<!-- The sequence alignment (each sequence refers to a taxon above).         -->
	<!-- ntax=27 nchar=417                                                       -->
	<alignment id="alignment13" dataType="nucleotide">
		<sequence>
			<taxon idref="BrBre05"/>
			CAATGCGCCGCTATGGTTAAAGCAGGCAAAGTATATGCCACAGCAACCGAAGACATGGACGCCCTCACTTTCGGTTCAAACGTCGTCCTGCGAAAGTTAACCTTGAGCGAGGCCAAAAAGATCCCGATTCAAGAAATCCACCTCAATAAAGTCTTGGAAGGTTTAGAGATCTCAAAGGAACAGTTTGTAGACTTGTGCATTCTGATGGGTTGCGATTACACCGACTCGATAAGGGGCATCGGGCCGAAAAAGTCCATCGAACTGATACGGCAACACAAATCCATCGAAGAAATACTGAATCGCATCGATAAGGAAAAGTTCCCGCCGCCAGAGAACTGGAACTACAAAGGGGCCCGTGAGCTGTTCGCCGATCCGGATGTGGCCGATCCAGAAACGATTGAATTAAAATGGACAGAT
		</sequence>
		<sequence>
			<taxon idref="ClLar01"/>
			?????????????????????????????????????????????????????????????????????????????????????????????????????????????????????????????????????????????????????????????????????????????????????????????????????????????????????????????????????????????????????????????????????????????????????????????????????????????????????????????????????????????????????????????????????????????????????????????????????????????????????????????????
		</sequence>
		<sequence>
			<taxon idref="CoPit01"/>
			CAATGCGCCGCTATGGTAAAGGCCGGGAAGATATTCGCTACTGCAACYGARGATATGGACGCTCTAACTTTCGGGTCGGACATAGTTTTGCGTCATCTGACGTTCAGTGAGGCACGAAAGATGCCCATTCAAGAGATCCATCTAAAAATCGTTCTGCAAGAACTGAATCTCAGCCAGAAAGAATTCGTAGATCTGTGCATATTGATGGGATGCGACTACACGGGCTCGATTCGAGGCATCGGACCGAAAAAGTCCATCGAGCTGATCCGAGACCACAAGAGCATCGAAACCATTCTAAAAAACATCGACAAAGATAAATATCCTCCTCCAGAAAATTGGAACTTTGAGGGCGCCAGAGATTTATTCGTAAATCCTGAAGTGACAGATCCGGAAACTATTGACCTTAAATGGGGTGAG
		</sequence>
		<sequence>
			<taxon idref="CsMes01"/>
			?????????????????????????????????????????????????????????????????????????????????????????????????????????????????????????????????????????????????????????????????????????????????????????????????????????????????????????????????????????????????????????????????????????????????????????????????????????????????????????????????????????????????????????????????????????????????????????????????????????????????????????????????
		</sequence>
		<sequence>
			<taxon idref="CsPse01"/>
			?????????????????????????????????????????????????????????????????????????????????????????????????????????????????????????????????????????????????????????????????????????????????????????????????????????????????????????????????????????????????????????????????????????????????????????????????????????????????????????????????????????????????????????????????????????????????????????????????????????????????????????????????
		</sequence>
		<sequence>
			<taxon idref="DiDia04"/>
			CAATGTGCTGCAATGGTTAAAGCTGGAAAAATCTTTGCCACAGCAACCGAAGATATGGATGCCCTCACATTTGGTTCGAATATACTTTTACGTCATTTAACATTTAGTGAAGCACGCAAAATGCCCATACAAGAAATCCATTTAGATACAGTGTTAAAGGAATTGAATCTCACCCAAAAAGAATTTATTGATTTTTGTATTTTACTTGGCTGTGATTATACAGACTCAATTCGTGGTATTGGACCGAAAAAGTCAATTGAACTTATACGAAATCACAAAAGTATTGAACAGATTTTGGAAAATATTGATAAAAGTAAATATCCGCCACCAGAAAATTGGAATTTCACTGGAGCAAGAGATTTGTTTGAACATCCTGAAGTGGCAGATCCGGAAACGATTGAT???????????????
		</sequence>
		<sequence>
			<taxon idref="DrDry01"/>
			---------------GTTAAAGCYGGGAAAATATTTGCTMCCGCCACTGAGGATATGGATGCTCTGACGTTTGGCTCGGACATAGTGTTGCGCCACTTGACATTCAGCGAGGCTCGGAAAATGCCAMTTCAGGAAATACACCTTAAAAGGGTGCTCGAAGGGCTGGAGCTCAGCCAGGAGGAGTTCACAGAYTTYTGTGATCTAATGGGTTGCGACTACACCGACACCATCCAAGGCATTGGTCAAAAAAAGGCAATTGAGCTCATACGGAAGCACAAAAAAATCGAAGTCATCTTGGACAACATTGACAAGACCAAATTCCCTCCTCCTGAGGACTGGAACTACCAAGGTGCTCGGGATTTGTTTGTTAATCCAGACATTGCAGATCCGGARACCATAGAG???????????????
		</sequence>
		<sequence>
			<taxon idref="DrOzo02"/>
			?????????????????????????????????????????????????????????????????????????????????????????????????????????????????????????????????????????????????????????????????????????????????????????????????????????????????????????????????????????????????????????????????????????????????????????????????????????????????????????????????????????????????????????????????????????????????????????????????????????????????????????????????
		</sequence>
		<sequence>
			<taxon idref="HlHyl02"/>
			?????????????????????????????????????????????????????????????????????????????????????????????????????????????????????????????????????????????????????????????????????????????????????????????????????????????????????????????????????????????????????????????????????????????????????????????????????????????????????????????????????????????????????????????????????????????????????????????????????????????????????????????????
		</sequence>
		<sequence>
			<taxon idref="HlKis01"/>
			CAGTGCGCCGCTATGGTCAAAGCTGGCAAGATTTTTGCCACAGCCACTGAAGACATGGACGCCCTCACTTTTGGTTCAGACATAGTTTTGCGGCACTTGACGTTCAGTGAAGCGCGAAAAATGCCCATTCAGGAAATCCATTTGAAAATCGTGCTGCAAGAGCTGAATCTCACCCAGGCCGAGTTTATARACTTGTGCATTTTGATGGGGTGTGATTATACGGACTCGATTCSTGGAATTGGGCCGAAAAAGTCGATCGAACTGATCAAGAACCATCGCAKCATTGARAAAATTCTTGAAGCGATTGATAAGAGCAAATATCCGCCGCCAGAGGATTGGAACTATGAGGGGGCAAGGCAGCTGTTTGTGGAGCCCGAAGTGGCTGATCCGGAGACGATTGAG???????????????
		</sequence>
		<sequence>
			<taxon idref="HtHyt06"/>
			CAATGTGCAGCAATGGTGAAAGCCGGCAAGATCTTCGCAACCGCCACTGAAGACATGGACGCCCTGACTTTCGGTTCAGACATCGTCCTGCGCCACCTGACTTTCAGCGAAGCCAGAAAAATGCCCATTCAGGAGATCCATTTGAAAATCGTCCTGCAGGAGCTGAATCTCTCACATAACGAGTTTATCGACTTTTGCATTCTCATGGGTTGCGACTACACAGATTCCATTCGTGGAATTGGGCCGAAGAAATCCATCGAGCTGATCAAGAACCACCGCAGCATTGAAAAGATCCTTGAGAACATCGACAAATCGAAATATCCTCCTCCGGAGGACTGGAATTTCGAGGGCGCTAGGGGGCTGTTCGTTAAACCGGAGATTACCGATCCCGACACCATCGACCTGAAATGGGGGGAG
		</sequence>
		<sequence>
			<taxon idref="IpAca01"/>
			CAATGTGCGGCCATGGTGAAAGCTGGCAAAATTTTTGCCACAGCAACTGAGGATATGGATGCATTAACTTTTGGGTCTGATATTGTACTGAGACATTTAACGTTTAGTGAAGCTCGTAAAATGCCCATCCAAGAAATCCACTTAAAAGTGGTGTTGCAAGAACTGAATCTCACCCAGGAAGAGTTCACAGATCTTTGTATCCTAATGGGGTGCGACTATACCGACAGTATCCGTGGCATCGGCCCCAAAAAGGCGATCGATCTAATCAWGAAACACAAAAATATTGAAACTATTCTGAAAAACTTGGACCAGTCCAAATATCCTCCACCGGAGAATTGGAGTTATCAGGGCGCCCGCGATTTATTCGTTAATCCTGAAGTCGCGGACCCGGAAACGATCGAACTTAAATGGGCGGAG
		</sequence>
		<sequence>
			<taxon idref="IpPit03"/>
			CAATGCGCTGCAATGGTCAAAGCAGGCAAAATATTTGCCACAGCCACTGAAGATATGGATGCTTTGACTTTTGGCTCTGACATTGTGTTGCGTCACTTGACTTTTAGTGAGGCTCGAAAGATGCCTGTACAGGAAATTCACTTGAAAGTAGTGTTGGAGGCTCTGAATCTCACTCAGGAAGAGTTTATCGACTTTTGTATTCTGATGGGGTGTGATTATACTGACAGTATTCGAGGTATTGGTCAAAAAAAGGCCATAGAACTGATTAAGAAACACAAAAAAATTGAAACAATCTTGGAAAACATTGATCAGTCCAAATATCCGCCACCAGAAAACTGGAACTATGCAGGAGCAAGGGATTTGTTTGTTARCCCTGATGTAGCAGATCCCAACAGCATTGAGCTAAAATGGACTGAG
		</sequence>
		<sequence>
			<taxon idref="MoPor01"/>
			?????????????????????????????????????????????????????????????????????????????????????????????????????????????????????????????????????????????????????????????????????????????????????????????????????????????????????????????????????????????????????????????????????????????????????????????????????????????????????????????????????????????????????????????????????????????????????????????????????????????????????????????????
		</sequence>
		<sequence>
			<taxon idref="PlPla07"/>
			?????????????????????????????????????????????????????????????????????????????????????????????????????????????????????????????????????????????????????????????????????????????????????????????????????????????????????????????????????????????????????????????????????????????????????????????????????????????????????????????????????????????????????????????????????????????????????????????????????????????????????????????????
		</sequence>
		<sequence>
			<taxon idref="PlTri02"/>
			CAATGCGCTGCAATGGTAAAAGGCGGAAAAGTTTATGCCACTGCTACTGAAGACATGGATGCTTTGACTTTTGGTTCGAATGTTGTTCTTCGTCACATGACTTATAGTGAAGCAAGAAAAATGCCCATTCATGAAATACATTTAAGTAAAGTGCTAGAAGGACTTCAACTGTCGCATCAGCAATTTGTAGATCTTTGTATCCTTATGGGATGCGACTATACAGATAGCATAAAAGGAATCGGTCCAAAAAAATCCATCGAATTAATTAAGAAGCATAGCAGCATTGAAGAAATTCTAAAACATCTTGATAAAGAAAAATATCCACCGCCGGAAAATTGGAATTATGAAAATGCTAGAAAATTATTTGCCAATCCTGATATTGCTGATGCAAGCACCATTGAGCTCAAATGGACCGAA
		</sequence>
		<sequence>
			<taxon idref="PrPre01"/>
			?????????????????????????????????????????????????????????????????????????????????????????????????????????????????????????????????????????????????????????????????????????????????????????????????????????????????????????????????????????????????????????????????????????????????????????????????????????????????????????????????????????????????????????????????????????????????????????????????????????????????????????????????
		</sequence>
		<sequence>
			<taxon idref="ScCam02"/>
			---------------------------------TTCGCGACCGCCACCGAAGATATGGATGCTTTAACATTCGGCTCGAAAATCGTCCTGAGACATTTGACATTCAGTGAGGCTCGGAAAATGCCGATTCAGGAAATCCACCTGGATATCGTGTTAAAGGAGTTGAATCTGTCCCAGAAAGAGTTCATAGATCTGTGTATTCTGATGGGGTGCGATTACACCGATTCGATTAGAGGGATCGGGCCAAAGAAGTCAATCGATCTTATTAGGCAGCACAGAAGTATTGAGGAAATACTGAAACATATCGATAAAGATAAATTTCCTCCTCCCGAAAACTGGAATTTTGAGGGAGCTAGAGGTTTATTTGAAAATCCCGAGGTGTCAAATCCTGAAGATATTGAGTTAAAATGGGGGGAC
		</sequence>
		<sequence>
			<taxon idref="ScCne01"/>
			---------------GTGAAAGCGGGCAAGATTTTTGCGACCGCTACCGAAGATATGGACGCCCTAACGTTYGGCTCTAAAATCGTGTTGAGACACTTGACGTTCAGCGAGGCCCGAAAAATGCCGATCCAAGAAATCCACTTGGACATAGKGTTGAGGGAGTTGAATCTCAGCCATAAAGAGTTCATAGATCTGTGTATTCTGATGGGTTGCGACTACACCGACTCGATTCGGGGAATCGGTCCGAAAAAGTCGATCGACCTGATCAGGCAGCACAAGAGCATCGAGGAGATACTCAAGCATATCGACAAAGACAAATACCCTCCGCCCGAAAACTGGAACTACGAGGGCGCCAGAGACTTATTCGAAAATCCAGAGGTGTCGAGTCCGGACGATGTCGAG???????????????
		</sequence>
		<sequence>
			<taxon idref="ScScl02"/>
			?????????????????????????????????????????????????????????????????????????????????????????????????????????????????????????????????????????????????????????????????????????????????????????????????????????????????????????????????????????????????????????????????????????????????????????????????????????????????????????????????????????????????????????????????????????????????????????????????????????????????????????????????
		</sequence>
		<sequence>
			<taxon idref="ToCha01"/>
			?????????????????????????????????????????????????????????????????????????????????????????????????????????????????????????????????????????????????????????????????????????????????????????????????????????????????????????????????????????????????????????????????????????????????????????????????????????????????????????????????????????????????????????????????????????????????????????????????????????????????????????????????
		</sequence>
		<sequence>
			<taxon idref="ToDen00"/>
			CAATGCGCTGCAATGGTGAAAGCAGGAAAAATCTACGCCACAGCCACTGAAGACATGGACGCTTTGACTTTCGGGTCCGACATCGTGCTGCGCCATTTAACATTCAGTGAGGCCCGCAAGATGCCCATTCAGGAGATTCACCTGAAAATCGTTCTGCAAGAGCTGAATCTCAGCCAGACCGAGTTCATAGACTTCTGCATCCTGATGGGCTGCGACTACACGGACTCCATCCGGGGAATCGGGCCGAAAAAGTCAATCGAACTGATCAAGAACCATCGCAGCATTGAAAAAATCCTGGAAAACATCGACAAATCGAAATATCCACCACCGGAGGACTGGAACTACGAGGGCGCCAGGGGGCTGTTTGTCAAACCCGAAATCTCCGATCCGGATTCCATTGAGCTCAAATGGGGCGAG
		</sequence>
		<sequence>
			<taxon idref="ToDen02"/>
			---------------------------------------ACTGCCCATGAGGATATGGATGCCCTGACATTCGGTTCCGACATCGTGCTACGCCACCTGACGTTCAGCGAGGCTCGAAAAATGCCCATTCAGGAAATTCATCTGAAAATCGTCCTGCAAGAGCTGAATCTCACTCACAACGAGTTTATAGACTTTTGCATCCTGATGGGCTGCGACTACACGGATTCCATTCGCGGAATTGGACCGAAAAAGTCCATCGAACTGATAAAGAACCATCGCAGCATCGAAAAGATCCTGGAAAACATCGACAAGAGCAAATATCCCCCGCCAGAAGACTGGAATTATGAGGGCGCAAGGGAGCTGTTTAAGAAACCGGAGGTGACCGATCCGGATACCATTGATCTCAAGTGGGGCGAG
		</sequence>
		<sequence>
			<taxon idref="ToTom01"/>
			---------------GTGAAAGCAGGAAAGATCTACGGAACGGCCACCGAAGATATGGATGCCCTGACATTCGGTTCCGACATCGTGCTACGCCACCTGACGTTCAGCGAGGCTCGAAAAATGCCCATTCAGGAAATTCATCTGAAAATCGTCCTGCAAGAGCTGAATCTCACTCACAACGAGTTTATAGACTTTTGCATCCTGATGGGCTGCGACTACACGGATTCCATTCGCGGAATTGGACCGAAAAAGTCCATCGAACTGATAAAGAACCATCGCAGCATCGAAAAGATCCTGGAAAACATCGACAAGAGCAAATATCCCCCGCCAGAAGACTGGAATTATGAGGGC?CAAGGGAGCTGTTTAAGAAACCGGAGGTGACCGATCCGGATACCATTGA????????????????
		</sequence>
		<sequence>
			<taxon idref="TsCha02"/>
			?????????????????????????????????????????????????????????????????????????????????????????????????????????????????????????????????????????????????????????????????????????????????????????????????????????????????????????????????????????????????????????????????????????????????????????????????????????????????????????????????????????????????????????????????????????????????????????????????????????????????????????????????
		</sequence>
		<sequence>
			<taxon idref="XyXyl00"/>
			CAGTGTGCTGCCATGGTTAAGGCTGGWAAAATATTTGCCRCTGCTACTGAGGATATGGASGCCCTTACTTTTGGCTCAAATGTAKTGCTGCGCCACTTAACTTTCRGCGAGGCTCGAAAAATGCCTATTCAGGAGATACACCTGAAAGCTGTGCTCGAGGGCTTGAATCTCACTCACAAMGAGTTCACAGATTTTTGTATATTAATGGGATGCGACTATACTGACACAATCCGAGGAATTGGCCAAAAAAAGGCAATCGAACTTATAAAGAAACATAAAAGGATTGAAGATATTTTGGAGGCCATTGACAAAACCAAATTCCCCCCTCCAGAGGACTGGACCTACCAAGGGGCCCGGGAATTGTTCATCAACCCAGAGGTTGCAKATCCASAATCAATTGAGTTAAAATGGA?????
		</sequence>
		<sequence>
			<taxon idref="XyXyl03"/>
			CAGTGTGCTGCCATGGTTAAGGCTGGTAAAATATTTGCCACTGCTACTGAAGATATGGACGCCCTTACTTTTGGCTCAAACATAGTGGTGCGCCACTTAACTTTCAGCGAGGCTCGAAAAATGCCCATCCAGGAGATACACCTTAAAGCCGTGCTTGAAGGCCTGAATCTCACTCAAGAGGAGTTCACAGATTTTTGTATATTAATGGGATGCGACTATACCGACACGATCCGAGGAATTGGGCAAAAAAAGGCGATTGAGCTTATAAAGAAACATAAAAGGATTGAAGACATTTTGGAAGCCATTGACAAAACCAAATATCCCCCTCCAGAGGACTGGACCTACCAGGGGGCCCGGGACTTGTTCATCAACCCTGAGGTTGCAGATCCAGAATCAATTGAG???????????????
		</sequence>
	</alignment>

	<!-- The sequence alignment (each sequence refers to a taxon above).         -->
	<!-- ntax=27 nchar=621                                                       -->
	<alignment id="alignment14" dataType="nucleotide">
		<sequence>
			<taxon idref="BrBre05"/>
			?????????????????????????????????????????????????????????????????????????????????????????????????????????????????????????????????????????????????????????????????????????????????????????????????????????????????????????????????????????????????????????????????????????????????????????????????????????????????????????????????????????????????????????????????????????????????????????????????????????????????????????????????????????????????????????????????????????????????????????????????????????????????????????????????????????????????????????????????????????????????????????????????????????????????????????????????????????????
		</sequence>
		<sequence>
			<taxon idref="ClLar01"/>
			?????????????????????????????????????????????????????????????????????????????????????????????????????????????????????????????????????????????????????????????????????????????????????????????????????????????????????????????????????????????????????????????????????????????????????????????????????????????????????????????????????????????????????????????????????????????????????????????????????????????????????????????????????????????????????????????????????????????????????????????????????????????????????????????????????????????????????????????????????????????????????????????????????????????????????????????????????????????
		</sequence>
		<sequence>
			<taxon idref="CoPit01"/>
			GTTGATCCATTTTTGGTTAAAACTGGAACCATTACCACCTACAAGGATGCCCATAATTTGAAAGTCATGAAGTTCAGCGTATCTCCCGTTGTGCGTGTTGCTGTGGAACCCAAAAATCCTGCTGATTTGCCGAAGCTCGTGGAAGGATTGAAACGTTTGGCCAAATCCGATCCTATGGTACAATGTATCATTGAGGAATCTGGCGAGCACATAATCGCCGGTGCCGGTGAGCTACATTTGGAAATTTGCCTTAAAGATTTGGAAGAAGACCATGCCTGCATTCCGATCAAGAAATCCGACCCTGTTGTGTCTTACCGTGAAACCGTCAGTGAGGAGTCCGACCAAATGTGCTTATCCAAATCTCCCAACAAACACAACAGGTTATTCATGAAGGCTCAACCTATGCCTGACGGCTTAGCTGAAGACATCGATGATGGCAAAGTGAACCCTCGCGATGAATTCAAAGCACGTGCTCGTTACTTGGGTGARAAATACGACTACGATGTAACTGAAGCCCGTAAAATCTGGTGCTTCGGACCTGACGGTACCGGACCAAACATTCTGGTCGATTGTACTAARGGAGTGCAATACCTGAACKAAATTAAGGACTCTGTTGTGGCT
		</sequence>
		<sequence>
			<taxon idref="CsMes01"/>
			?????????????????????????????????????????????????????????????????????????????????????????????????????????????????????????????????????????????????????????????????????????????????????????????????????????????????????????????????????????????????????????????????????????????????????????????????????????????????????????????????????????????????????????????????????????????????????????????????????????????????????????????????????????????????????????????????????????????????????????????????????????????????????????????????????????????????????????????????????????????????????????????????????????????????????????????????????????????
		</sequence>
		<sequence>
			<taxon idref="CsPse01"/>
			?????????????????????????????????????????????????????????????????????????????????????????????????????????????????????????????????????????????????????????????????????????????????????????????????????????????????????????????????????????????????????????????????????????????????????????????????????????????????????????????????????????????????????????????????????????????????????????????????????????????????????????????????????????????????????????????????????????????????????????????????????????????????????????????????????????????????????????????????????????????????????????????????????????????????????????????????????????????
		</sequence>
		<sequence>
			<taxon idref="DiDia04"/>
			GTTGATCAATTTTTGGTCAAAACCGGTACCATTAGCACATTTAAAGATGCCCACAATTTGAAAGTCATGAAATTCAGTGTCTCTCCTGTTGTACGTGTTGCAGTCGAACCTAAGAATCCTGCTGATTTACCCAAGCTTGTAGAAGGTCTGAAACTTGGGCCCAACTCATATCCTATGGTGATGTGTATTAGTGAAAACCCCGGAGAACACTTTAGTGCCGGCGCCGGAAATTTTCTTTTGAATCTCTGTTTGAAAGATTTGAAAAAACACCGTGCCTGTCTCCCACTCAAAATCTCACACCCTGTTGTATCATACCGTGACTGTGTTAGCGAAGACTCAGA?CATATGTGTGTGTCAAACTCACACCACACACACCACATATTGTTCATGAAAGCTCAACCAATGCCCGATGGACTTGCTGAAGACATTGACGATGGAAAAGTAAATCCACGTGATGAATTCAAAGCACGTGCCCGTTATTTGGGTGAAAAGTATGATTATGATGTGACAGAAGCTCGTAAAATCTGGTGTTTTGGTCCCGATGGTACTGGTCCTAACATTTTGGTTGATTGTACCAAAGGAGTACAATATTTGAA?????????????????????????
		</sequence>
		<sequence>
			<taxon idref="DrDry01"/>
			?????????????????????????????????????????????????????????????????????????????????????????????????????????????????????????????????????????????????????????????????????????????????????????????????????????????????????????????????????????????????????????????????????????????????????????????????????????????????????????????????????????????????????????????????????????????????????????????????????????????????????????????????????????????????????????????????????????????????????????????????????????????????????????????????????????????????????????????????????????????????????????????????????????????????????????????????????????????
		</sequence>
		<sequence>
			<taxon idref="DrOzo02"/>
			?????????????????????????????????????????????????????????????????????????????????????????????????????????????????????????????????????????????????????????????????????????????????????????????????????????????????????????????????????????????????????????????????????????????????????????????????????????????????????????????????????????????????????????????????????????????????????????????????????????????????????????????????????????????????????????????????????????????????????????????????????????????????????????????????????????????????????????????????????????????????????????????????????????????????????????????????????????????
		</sequence>
		<sequence>
			<taxon idref="HlHyl02"/>
			?????????????????????????????????????????????????????????????????????????????????????????????????????????????????????????????????????????????????????????????????????????????????????????????????????????????????????????????????????????????????????????????????????????????????????????????????????????????????????????????????????????????????????????????????????????????????????????????????????????????????????????????????????????????????????????????????????????????????????????????????????????????????????????????????????????????????????????????????????????????????????????????????????????????????????????????????????????????
		</sequence>
		<sequence>
			<taxon idref="HlKis01"/>
			?????????????????????????????????????????????????????????????????????????????????????????????????????????????????????????????????????????????????????????????????????????????????????????????????????????????????????????????????????????????????????????????????????????????????????????????????????????????????????????????????????????????????????????????????????????????????????????????????????????????????????????????????????????????????????????????????????????????????????????????????????????????????????????????????????????????????????????????????????????????????????????????????????????????????????????????????????????????
		</sequence>
		<sequence>
			<taxon idref="HtHyt06"/>
			?????????????????????????????????????????????????????????????????????????????????????????????????????????????????????????????????????????????????????????????????????????????????????????????????????????????????????????????????????????????????????????????????????????????????????????????????????????????????????????????????????????????????????????????????????????????????????????????????????????????????????????????????????????????????????????????????????????????????????????????????????????????????????????????????????????????????????????????????????????????????????????????????????????????????????????????????????????????
		</sequence>
		<sequence>
			<taxon idref="IpAca01"/>
			?????????????????????????????????????????????????????????????????????????????????????????????????????????????????????????????????????????????????????????????????????????????????????????????????????????????????????????????????????????????????????????????????????????????????????????????????????????????????????????????????????????????????????????????????????????????????????????????????????????????????????????????????????????????????????????????????????????????????????????????????????????????????????????????????????????????????????????????????????????????????????????????????????????????????????????????????????????????
		</sequence>
		<sequence>
			<taxon idref="IpPit03"/>
			GTTGACC?GTTCTTGGTTAAAACCGGTACTATTACTACATTCAAAGACGCCCACAACTTGAAGGTCATGAAGTTCAGTGTATCTCCTGTCGTGCGTGTTGCCGTGGAACCTAAAAACCCTGCCGATTTACCGAAACTTGTGGAAGGTTTGAAACGTCTCGCTAAATCCGATCCTATGGTCCAATGTATCATTGAAGAATCCGGTGAACATATTATTGCTGGTGCCGGTGAGCTTCACTTGGAAATTTGCTTAAAAGAT?TGGAAGACGACCACGCCTGCATTCCAATCAAGAAATCCGACCCTGTTGTATCTTACCGTGAAACTGTCAGTGAAGAATCTGACCAGATGTGCCTGTCTAAATCTCCGAACAAGCACAACAGGCTGTTCATGAAAGCTCAACCTATGCCCGACGGTTTGGCTGAAGACATTGACGACGGCAAAGTAAATCCCCGTGACGAATTTAAAGCCAGAGCTCGTTATTTGGGCGAGAAATACGACTACGATGTCACCGAAGCCCGTAAGATTTGGTGTTTCGGTCCCGACGGTACTGGACCTAACATCTTGGTCGATTGTACTAAGGGAGTGCAGTATTTGAATGAAATTAAGGACTCCGTCGTTGCT
		</sequence>
		<sequence>
			<taxon idref="MoPor01"/>
			?????????????????????????????????????????????????????????????????????????????????????????????????????????????????????????????????????????????????????????????????????????????????????????????????????????????????????????????????????????????????????????????????????????????????????????????????????????????????????????????????????????????????????????????????????????????????????????????????????????????????????????????????????????????????????????????????????????????????????????????????????????????????????????????????????????????????????????????????????????????????????????????????????????????????????????????????????????????
		</sequence>
		<sequence>
			<taxon idref="PlPla07"/>
			GTAGATCAATTTTTAGTAAAAACGGGCACAATTACAACATATAAAGATGCTCATAATTTAAAAGTTATGAAATTCAGTGTGTCGCCTGTTGTGAGAGTCGCTGTAGAACCGAAGAATCCAGCTGATTTACCAAAACTTGTAGAAGGGTTAAAACGTTTAGCAAAATCTGATCCTATGGTGCAATGTTTCATTGAAGAATCTGGTGAACACATTATTGCCGGCGCTGGAGAATTACATTTAGAAATATGTCTTAAAGATTTAGAAGAAGATCACGCCTGTATTCCCCTGAAAAAATCTGATCCTGTTGTATCATATCGAGAAACGGTCAGCGAGGAATCTGATCAAATGTGTTTATCAAAATCACCAAATAAACACAATAGGTTGTTTATGAAGGCACAACCAATGCCAGATGGTTTGGCTGAAGACATTGACGATGGGAAAGTAAATCCTAGAGATGAATTTAAAGCTCGTGCTCGTTATTTAGGTGAACATTATGATTATGACGTAACTGAAGCACGTAAGATTTGGTGTTTCGGTCC?GAAGGTACCGGTCCAAATATTTTAGTTGATTGTACTAAAGGTGTTCAATATCTAAATGAAATCAAAGATTCAGTAGTTGCT
		</sequence>
		<sequence>
			<taxon idref="PlTri02"/>
			GTCGATCAATTTTTAGTTAAAACTGGCACAATAACAACATTTAAAGATGCTCATAATTTAAAAGTTATGAAATTCAGTGTATCGCCTGTTGTGCGTGTCGCTGTAGAACCGAAAAATCCAGCTGATTTGCCAAAACTTGTTGAAGGATTAAAACGTTTAGCAAAATCTGATCCTATGGTGCAATGTTTCATTGAAGAATCCGGTGAACACATCATTGCCGGTGCTGGAGAATTACATTTAGAAATCTGTCTTAAAGATTTAGAAGAAGATCACGCTTGTATTCCATTGAAAAAATCTGATCCGGTTGTATCATATCGTGAAACAGTCAGTGAGGAATCTGATCAAATGTGTTTGTCAAAATCACCAAATAAACACAATCGATTGTTCATGAAAGCACAACCAATGCCAGATGGTTTAGCTGAAGATATCGATGATGGCAAAGTAAATCCTCGTGATGAATTTAAAGCTCGTGCTCGTTATTTAGGTGAACATTATGAATATGATGTATCTGAAGCACGTAAGATTTGGTGTTTCGGTCCAGAAGGTACTGGACCAAATATTTTAGTGGATTGTACTAAAGGTGTACAATATTTGAATGAAATTAAAGATTCAGTGGTGGCT
		</sequence>
		<sequence>
			<taxon idref="PrPre01"/>
			GTTGATCAGTTCTTGGTCAAGACTGGTACTATTACCACCTTCAT?GATGCTCACAACTTGAAAGTTATGAAGTTCAGTGTGTCGCCCGTCGTACGTGTCGCCGTTGAACCTAAGAACCCGGCCGATTTGCCCAAACTTGTTGAAGGTTTGAAACGTTTGGCCAAGTCTGATCCTATGGTGCAATGTATCATTGAGGAATCCGGCGAACACATCATAGCTGGCGCCGGCGAGCTGCACTTGGAAATCTGTCTGAAAGACTTGGAAGAAGATCACGCCTGCATCCCGATCAAAAAGTCCGACCCGGTCGTGTCTTACCGTGAAACTGTCAGTGAGGAATCTGACCAAATGTGTCTGTCCAAATCTCCCAATAAGCATAACAGGTTGTTCATGAAAGCTCAACCGATGCCAGACGGCTTAGCCGAAGACATTGACGACGGCAAAGTGAACCCACGGGACGAATTCAAGGCTCGAGCTCGTTATTTGGGCGAAAAGTACGACTACGACGTTACCGAGGCCCGTAAGATTTGGTGCTTTGGCCCTGATGGTACTGGCCCCAACATCTTGGTCGACTGTACCAAAGGAGTACAGTACGTGAACGGAATTAAGGATTCTGTAGTTGCT
		</sequence>
		<sequence>
			<taxon idref="ScCam02"/>
			GTAGATCAATTTTTGGTTAAGACCGGAACAATCACCACCTTTAAAGATGCTCATAACTTGAAAGTCATGAAGTTCAGCGTATCTCCCGTCGTACGTGTCGCTGTCGAACCCAAGAACCCCGCCGATTTGCCAAAACTCGTGGAAGGTTTGAAACGTTTGGCCAAGTCTGATCCTATGGTTCAGTGTATCATCGAGGAGTCTGGCGAGCACATTATCGCCGGAGCCGGAGAACTTCACTTGGAAATTTGCCTTAAGGACTTGGAAGACGACCACGCCTGCATCCCTATCAAGAAATCCGACCCGGTCGTGTCTTACCGTGAAACTGTTAGTGAAGAATCTGACCAAATGTGTTTGTCTAAATCACCCAATAAGCACAACAGATTGTTCATGAAGGCTCAACCCATGCCAGACGGCTTGGCCGAAGATATTGATGACGGAAAAGTTAACCCTCGTGATGAATTCAAAGCACGTGCTCGTTACCTTGGCGAAAAATATGATTACGATGTTACCGAAGCGCGTAAGATCTGGTGTTTCGGTCCCGACGGTACCGGTCCAAACATTCTTGTTGATTGTACTAAGGGTGTGCAGTACTTGAACGAAATTAAGGACTCGGTCGTTGCT
		</sequence>
		<sequence>
			<taxon idref="ScCne01"/>
			GTCGATCAGTTCTTGGTCAAGACTGGAACCATTACTACCTTCAAAGACGCTCATAACTTGAAAGTCATGAAATTCAGCGTATCTCCCGTCGTACGTGTGGCTGTCGAACCCAAAAACCCTGCCGATTTGCCAAAACTCGTGGAAGGTCTGAAACGTTTGGCTAAGTCCGATCCTATGGTTCAATGTATCATCGAGGAGTCTGGCGAGCACATTATCGCCGGAGCCGGAGAACTTCACTTGGAAATTTGCCTTAAGGACTTGGAAGAAGACCATGCCTGTATCCCCATCAAGAAATCCGACCCGGTCGTATCTTACCGTGAAACTGTCAGCGAGGAATCTGACCAAATGTGCTTGTCTAAATCACCCAACAAGCACAACAGATTGTTCATGAAGGCGCAACCCATGCCCGACGGCTTGGCCGAAGACATCGA?GACGGCAAAGTCAACCCTCGTGACGAATTCAAAGCCCGTGCCCGTTACCTTGGCGAAAAATACGATTATGATGTTACTGAGGCCCGTAAAATCTGGTGTTTCGGTCCCGACGGTACCGGTCCCAATATTCTCGTTGATTGTACTAAGGGTGTGCAATACTTGAACGAAATCAAGGACTTTGTTGTAGCC
		</sequence>
		<sequence>
			<taxon idref="ScScl02"/>
			?????????????????????????????????????????????????????????????????????????????????????????????????????????????????????????????????????????????????????????????????????????????????????????????????????????????????????????????????????????????????????????????????????????????????????????????????????????????????????????????????????????????????????????????????????????????????????????????????????????????????????????????????????????????????????????????????????????????????????????????????????????????????????????????????????????????????????????????????????????????????????????????????????????????????????????????????????????????
		</sequence>
		<sequence>
			<taxon idref="ToCha01"/>
			-------------------------------------------------------------------------------------------------------------------------------------------------------------TGGCCAAGTCTGATCCTATGGTACAATGTATCATTGAGGAATCTGGTGAACATATTATTGCTGGTGCTGGTGAACTTCACTTGGAAATTTGTCTTAAGGACTTGGAAGAGGACCACGCCTGTATTCCCATCAAGAAATCCGACCCTGTTGTATCTTATCGTGAAACTGTTAGTGAGGAATCTGACCAAATGTGCTTGTCAAAATCACCCAACAAACATAACCGTTTGTTCATGAAAGCTCAACCAATGCCTGATGGTCTTGCCGAAGACATTGATGACGGTAAAGTAAATCCACGTGACGAATTCAAGGCCCGTGCTCGTTATTTGGGCGAGAAATACGACTATGATGTGACAGAGGCTCGTAAAATCTGGTGCTTTGGACCTGACGGCACTGGACCAAACATTCTGGTTGATTGTACTAAAGGAGTGCAATAY??????????????????????????????
		</sequence>
		<sequence>
			<taxon idref="ToDen00"/>
			GTCGATCAGTTCTTAGTAAAGACTGGTACAATCACCACTTACAAAGATGCCCATAACTTGAAGGTCATGAAGTTCAGTGTGTCCCCTGTTGTGCGAGTTGCTGTGGAACCTAAAAATCCAGCCGATTTGCCAAAACTCGTAGAAGGGTTGAAACGTTTGGCCAAATCAGATCCTATGGTACAATGTATCATTGAGGAATCCGGTGAGCATATTATTGCTGGAGCCGGTGAACTTCACTTGGAAATCTGTTTGAAAGATTTGGAAGACGACCACGCCTGCATTCCGATCAAGAAATCTGATCCAGTTGTATCATACCGTGAAACAGTCAGTGAGGAATCCGACCAGATGTGTTTATCAAAATCGCCGAACAAACACAATCGATTGTTTATGAAAGCTCAGCCAATGCCCGATGGTCTCGCCGAAGATATTGATGATGGAAAAGTCAATCCACGTGATGAATTCAAAGCCCGTGCCCGTTATTTGGGTGAGAAATATGACTACGATGTTACAGAGGCTCGTAAAATCTGGTGCTTCGGTCCTGATGGCACTGGACCTAACATCTTGGTTGATTGTACTAAGGGAGTTCAATACTTGAACGAAATTAAAGACTCCGTTGTTGCT
		</sequence>
		<sequence>
			<taxon idref="ToDen02"/>
			GTCGATCAGTTCTTAGTAAAGACTGGTACAATCACCACTTACAAAGATGCCCATAACTTGAAGGTCATGAAGTTCAGTGTATCCCCTGTTGTGCGAGTTGCTGTGGAACCTAAAAATCCAGCCGATTTGCCAAAACTCGTAGAAGGGTTGAAACGTTTGGCCAAATCAGATCCTATGGTACAATGTATCATTGAGGAATCCGGTGAGCATATTATTGCTGGAGCCGGTGAACTTCACTTGGAAATCTGTTTGAAAGATTTGGAAGACGACCATGCCTGCATTCCGATCAAAAAATCTGATCCAGTTGTATCATATCGTGAAACAGTTAGTGAGGAATCCGATCAGATGTGTTTATCAAAATCCCCGAACAAGCACAATCGATTGTTTATGAAAGCTCAGCCAATGCCTGATGGTCTCGCAGAAGATATTGATGATGGAAAAGTCAATCCACGTGATGAATTCAAAGCCCGTGCTCGTTATTTGGGTGAGAAATATGACTACGATGTTACAGAGGCTCGTAAAATCTGGTGCTTCGGTCCTGACGGTACTGGACCTAACATCTTGGTTGATTGTACTAAGGGAGTTCAATACTTGAATGAAATTAAGGACTCCGTTGTTGCT
		</sequence>
		<sequence>
			<taxon idref="ToTom01"/>
			---------------------------------------------------------------------------------------------------------------------------------------------------------------------------------------------------------------------------------------------------------------------------------------------?TCAAGAAATCTGATCCAGTTGTATCCTACCGTGAAACAGTTAGCGAAGAATCCAACCAAATGTGCTTGTCAAAATCTCCCAACAAGCATAATCGATTGTTTATGAAAGCCCAGCCAATGCCTGATGGTCTCGCAGAAGACATTGACGATGGAAAAGTAAATCCAC??????????????????????????????????????????????????????????????????????????????????????????????????????????????????????????????????????????????????????????????????????????
		</sequence>
		<sequence>
			<taxon idref="TsCha02"/>
			---------------------ACTGGTACTATAACCGCATTTAAAGATGCTCATAACTTGAAAGTTATGAAGTTCAGTGTGTCCCCTGTTGTACGTGTTGCTGTTGAACCTAAAAATCCAGCAGAATTACCAAAACTTGTTGAAGGTTTGAAACGTTTAGCCAAATCTGATCCTATGGTTCAGTGTATAATTGAGGAATCCGGCGAACACATTATTGCAGGCGCAGGAGAGTTGCATTTAGAAATTTGTTTAAAAGATTTGGAAGAAGATCACGCTTGTATTCCAATTAAAAAATCTGATCCAGTTGTGTCTTATAGAGAAACAGTTAGTGAAGAATCTGATCAAATGTGCTTGTCAAAATCACCAAACAAACACAACAGATTGTTTATGAAAGCACAACCTATGCCAGAAGGTTTAGCAGAAGATATAGATGATGGCAAAGTTAATCCACGAGACGAATTTAAAGCACGTGCTCGTTATTTAGGTGAAAATTATAATTATGATGTAACTGAAGCCAGGAAAATTTGGTGCTTTGGTCCTGATGGCACAGGTCCAAATATACTAGTAGATTGTACTAAAGGTGTACAATATTTAAATGAAATTAAGGATTCCGTAGTTGCT
		</sequence>
		<sequence>
			<taxon idref="XyXyl00"/>
			-------------------------GGACTATCACCACTTATAAGGATGCCCATAATTTGAAGGTCATGAAATTCAGCGTGTCACCCGTGGTGCGTGTAGCCGTCGAACCCAAAAACCCTGCCGATTTACCCAAGCTTGTAGAAGGTTTGAAACGTCTAGCTAAGTCCGATCCTATGGTGCAGTGCATCATAGAAGAATCTGGTGAACACATCATTGCAGGAGCTGGTGAACTCCATTTGGAAATATGTCTTAAAGATTTGGAAGATGACCATGCTTGTATTCCCATCAAAAAATCCGATCCTGTGGTATCATATCGTGAAACTGTCAGTGAGGAATCTGACCAAATGTGTCTGTCAAAGTCACCCAACAAACATAACAGGTTGTTCATGAAGGCTCAACCTATGCCTGATGGTCTTGCCGAAGATATCGACGACGGCAAAGTGAACCCACGTGATGAGTTCAAAGCCCGTGCCCGTTACCTTGGCGAGAAATATGACTACGATGTGACTGAAGCTCGTAAGATCTGGTGCTTCGGACCCGACGGCACCGGTCCCAACATCCTGGTCGACTGTACCAAGGGAGTACAGTACTTAAACGAAATTAA?GATTCTGTTGTTGCC
		</sequence>
		<sequence>
			<taxon idref="XyXyl03"/>
			-------------------------GGACTATCACCACTTATAAGGATGCCCATAATTTGAAGGTCATGAAATTCAGCGTGTCACCCGTGGTGCGTGTAGCCGTCGAACCCAAAAACCCTGCCGATTTACCCAAGCTTGTAGAAGGTTTGAAACGTCTGGCTAAGTCCGATCCTATGGTGCAATGTATCATAKAAGAGTCTGGTGAGCACATCATTGCGGGAGCTGGTGAACTCCATTTGGAAATCTGTCTTAAGGATTTGGAAGATGACCATGCTTGCATTCCCATCAAGAAATCTGACCCTGTGGTATCGTATCGTGAAACTGTCAGTGAGGAATCTGACCAGATGTGKTTATCAAAGTCACCCAATAAACATAACAGGTWGTTCATGAAAGCTCAACCCATGCCTRACGGTCTTGCCGAAGATATCGACGATGGCAAAGTGAACCCACGTGATGAGTTTAAAGCCCGTGCCCGTTGCCTTGGCGAGAAATATGACTACGAGGTCASTGAAGCTTGTAAGATGGGGGGMTTCGGACCTGATGGCACCGGTCCCAATATCCTGGTGGATTGTCCCAAGGGAAAACAGTACGTGAAAGAAATTAAGGATTCTGGTGTTGCC
		</sequence>
	</alignment>

	<!-- The sequence alignment (each sequence refers to a taxon above).         -->
	<!-- ntax=27 nchar=567                                                       -->
	<alignment id="alignment15" dataType="nucleotide">
		<sequence>
			<taxon idref="BrBre05"/>
			TTCGAGGTAATGAACGATAACGGAAAGCCCAAAATCAAAGTAGAATACAAGGGCGAAACCAAAAGCTTCTTCCCTGAAGAAATCAGTTCCATGGTCCTAACCAAAATGAAGGAAACGGCCGAAGCTTACCTGGGCAAATCCGTCACCAACGCCGTCATCACGGTACCCGCTTATTTCAACGACTCCCAACGTCAAGCAACGAAGGACGCCGGTACGATTTCGGGCCTGCAAGTCCTCCGTATCATCAACGAACCTACCGCGGCTGCCATCGCGTATGGCTTAGATAAGAAAGGGCAAGGGGAACGCAATGTCCTCATCTTCGATCTGGGCGGCGGCACTTTCGACGTCTCCATCTTGACCATCGAAGACGGCATTTTTGAAGTAAAGTCCACCGCAGGGGACACTCACTTGGGCGGCGAAGATTTCGACAACAGGATGGTCAACCACTTTGTGCAGGAGTTCAAGCGCAAGTACAAGAAGGAGCTCACCTCCAACAAGCGCGCCCTCAGGAGACTGAGGACCGCCTGCGAGAGGGCGAAGCGCACCCTATCCTCGTCCACCCAGGCC
		</sequence>
		<sequence>
			<taxon idref="ClLar01"/>
			???????????????????????????????????????????????????????????????????????????????????????????????????????????????????????????????????????????????????????????????????????????????????????????????????????????????????????????????????????????????????????????????????????????????????????????????????????????????????????????????????????????????????????????????????????????????????????????????????????????????????????????????????????????????????????????????????????????????????????????????????????????????????????????????????????????????????????????????????????????????????????
		</sequence>
		<sequence>
			<taxon idref="CoPit01"/>
			TTCGACGTCGTTAATGACGGCGGAAAACCGAAGATCAAGGTTGAACACAAAGGAGAGGCCAAAACCTTCTTCCCAGAAGAAATCAGTTCAATGGTTTTGACTAAAATGAAGGAAACAGCTGAAGCCTACTTGGGCAAGAATGTTACAAATGCAGTTATCACTGTGCCAGCTTATTTCAACGACTCGCAGCGACAAGCCACTAAAGATGCTGGAACTATTGCAGGTCTACAAGTTTTGAGAATTATCAATGAACCTACTGCGGCTGCCATCGCGTATGGTCTAGACAAGAAAGGGCAAGGAGAACGCAACGTTCTCATTTTCGACTTGGGTGGCGGTACCTTCGATGTATCGATCTTGACTATTGAAGACGGTATTTTTGAAGTAAAATCCACCGCCGGAGACACCCATTTGGGTGGTGAAGATTTTGACAACAGAATGGTCAACCATTTCGTTCAAGAATTCAAGCGGAAGTACAAGAAGGACCTTACCACCAACAAGCGTGCCTTGAGACGATTGAGGACCGCTTGCGAACGTGCGAAGAGAACCTTGTCATCCTCCACCCAAGCC
		</sequence>
		<sequence>
			<taxon idref="CsMes01"/>
			???????????????????????????????????????????????????????????????????????????????????????????????????????????????????????????????????????????????????????????????????????????????????????????????????????????????????????????????????????????????????????????????????????????????????????????????????????????????????????????????????????????????????????????????????????????????????????????????????????????????????????????????????????????????????????????????????????????????????????????????????????????????????????????????????????????????????????????????????????????????????????
		</sequence>
		<sequence>
			<taxon idref="CsPse01"/>
			???????????????????????????????????????????????????????????????????????????????????????????????????????????????????????????????????????????????????????????????????????????????????????????????????????????????????????????????????????????????????????????????????????????????????????????????????????????????????????????????????????????????????????????????????????????????????????????????????????????????????????????????????????????????????????????????????????????????????????????????????????????????????????????????????????????????????????????????????????????????????????
		</sequence>
		<sequence>
			<taxon idref="DiDia04"/>
			---------------------------------------------------------------------------------------------------------------GAAACTGCTGAAGCTTATTTGGGAAAATCTGTAACAAATGCTGTAATTACTGTACCAGCTTATTTCAACGACTCTCAACGTCAAGCCACTAAAGATGCTGGAACTATTGCTGGTCTTCAAGTACTTCGTATTATCAATGAACCTACTGCGGCTGCCATTGCGTATGGTCTTGACAAAAAAGGGCAAGGAGAACGTAATGTTTTAATTTTCGACTTGGGTGGTGGTACTTTTGATGTATCCATCTTGACCATTGAAGATGGAATTTTTGAAGTCAAATCAACTGCTGGAGATACTCATTTGGGTGGTGAAGATTTCGATAATCGTATGGTCAATCACTTTGTACAAGAATTCAAACGTAAATACAAAAAAGATTTGGCCACCAACAAAAGAGCTTTAAGAAGACTGAGAACTGCATGTGAAAGAGCGAAGAGAACACTATCCTCATCGACTCAGGCC
		</sequence>
		<sequence>
			<taxon idref="DrDry01"/>
			???????????????????????????????????????????????????????????????????????????????????????????????????????????????????????????????????????????????????????????????????????????????????????????????????????????????????????????????????????????????????????????????????????????????????????????????????????????????????????????????????????????????????????????????????????????????????????????????????????????????????????????????????????????????????????????????????????????????????????????????????????????????????????????????????????????????????????????????????????????????????????
		</sequence>
		<sequence>
			<taxon idref="DrOzo02"/>
			???????????????????????????????????????????????????????????????????????????????????????????????????????????????????????????????????????????????????????????????????????????????????????????????????????????????????????????????????????????????????????????????????????????????????????????????????????????????????????????????????????????????????????????????????????????????????????????????????????????????????????????????????????????????????????????????????????????????????????????????????????????????????????????????????????????????????????????????????????????????????????
		</sequence>
		<sequence>
			<taxon idref="HlHyl02"/>
			TTTGAGGTTATAAACGATAACACCAAACCAAAAATTAAAGTAGACTACAAAGGAGAATCGAAGACTTTCTTCCCTGAAGAAATCAGTTCCATGGTTCTCACCAAAATGAAGGAAACTGCTGAAGCCTATTTGGGTAAATCAGTGTCAAACGCTGTTATCACTGTACCAGCCTATTTCAATGACTCACAACGTCAAGCAACAAAGGACTCTGGAACTATCGCTGGTCTTCAAGTGCTCAGAATCATCAATGAACCTACTGCGGCTGCCATTGCGTATGGTCTCGACAAAAAAGGGCATGGAGAACGTAATGTATTGATTTTCGATTTGGGTGGTGGTACTTTTGATGTGTCCATCTTGACTATTGAAGATGGTATCTTTGAAGTAAAATCTACTGCTGGAGACACTCACTTGGGTGGTGAAGATTTTGACAATAGAATGGTCGATCACTTTGTCCAAGAATTCAAGCGCAAATATAAGAAGGATCTCACCTCCAACAAAAGAGCCTTGAGAAGGCTGAGAACTGGCTGTGAAAGAGCAAAGAGAACTCTTTCGTCTYCAACCCAAGCC
		</sequence>
		<sequence>
			<taxon idref="HlKis01"/>
			TTTGAGGTTATAAATGATAACACTAAGCCAAAGATTAGAGTAGAACACAAAGGAGAATCGAAAAGTTTCTTCCCTGAAGAAATCAGTTCAATGGTTCTGACCAAAATGAAGGAAACTGCAGAATGTTACTTGGGAAAAACCGTCACAAACGCAGTCATTACTGTACCAGCCTACTTCAATGACTCCCAACGTCAGGCTACAAAGGACTCTGGAACTATTGCTGGCCTCCAAGTTCTCAGAATCATTAACGAACCGACTGCAGCTGCCATTGCGTATGGTCTCGACAAAAAAGGGCATGGAGAACGCAATGTATTGATTTTCGATTTGGGCGGTGGTACTTTCGACGTGTCCATCTTGACCATTGAAGATGGCATCTTTGAAGTAAAATCTACCGCTGGAGACACTCACTTGGGCGGAGAAGATTTCGATAATAGAATGGTCAACCACTTCGTCCAAGAGTTCAAACGCAAATACAAAAAGGACCTCACCTCTAACAAGAGAGCCTTGAGACGGCTTAGAACCGCATGCGAAAGAGCGAAGAGAACTCTTTCTTCGTCTTCTCAAGCT
		</sequence>
		<sequence>
			<taxon idref="HtHyt06"/>
			TTCGAGATTGTAAATGATAACACCAAGCCAAAGATTAAAGTAGATAACAAGGGAGAATCGAACACTTTCTTCCCCGAGGAAATCAGTTCCATGGTCCTCACCAAGATGAAGGAAACTGCTGAGGCCTATTTAGGTGAATCAGTCACAAATGATGTAATCACTGTACCAGCTTATTTCAACGACTCTCAGCGACAAGCAACAAAGGACTCTGGAACTATTGCCGGTCTTCAAGTTCTCAGAATCATCAACGAACCTACTGCGGCTGCCATTGCGTATGGTCTTGACAAAAAAGGGCAAGGAGAACGCAACGTAYTGATTTTCGATTTGGGYGGTGGWACTTTTGATGTGTCCATCTTGACCATTGAAGATGGTATCTTTGAGGTAAAGTCCACTGCTGGAGACACTCATTTGGGTGGTGAGGATTTCGATAACAGGATGGTCAATCACTTCGTCCAGGAATTTAAGCGGAAATACAAAAAATACCTCACCTCCAATAAGAGAGCTTTGAGACGGTTGAGAACTGCCTGCGAAAGGGCGAAGAGAACACTATTTTCTTCCACTCAAGCT
		</sequence>
		<sequence>
			<taxon idref="IpAca01"/>
			TTTGAAGTGATCAATGACAACACCAAACCAAAGATCAAGGTGGATTACAAAGGAGAATCCAAGACATTCTTCCCTGAGGAAATCAGCTCCATGGTCCTCACCAAAATGAAGGAGACTGCTGAGGCTTATTTGGGCAAAGCGGTGACCAACGCCGTCATTACGGTGCCCGCTTATTTCAACGACTCTCAACGTCAAGCCACCAAAGACGCCGGAACCATTGCTGGTCTTCAAGTACTCAGAATTATTAACGAACCTACTGCGGCTGCCATTGCGTATGGTCTCGACAAGAAAGGGCACGGCGAGCGCAACGTCCTCATCTTCGATTTGGGTGGCGGCACTTTCGATGTCTCCATCCTGACCATCGAGGACGGCATCTTTGAAGTGAAGTCGACGGCCGGAGACACCCACTTGGGTGGTGAAGACTTCGACAATAGAATGGTGAACCACTTCGTGCAAGAATTCAAGCGCAAATACAAGAAGGACTTGGCCACCAACAAACGCGCCTTGAGACGTCTGAGGACGGCGTGCGAAAGGGCGAAGAGAACCCTCTCGTCGTCGACCCAGGCC
		</sequence>
		<sequence>
			<taxon idref="IpPit03"/>
			???????????????????????????????????????????????????????????????????????????????????????????????????????????????????????????????????????????????????????????????????????????????????????????????????????????????????????????????????????????????????????????????????????????????????????????????????????????????????????????????????????????????????????????????????????????????????????????????????????????????????????????????????????????????????????????????????????????????????????????????????????????????????????????????????????????????????????????????????????????????????????
		</sequence>
		<sequence>
			<taxon idref="MoPor01"/>
			???????????????????????????????????????????????????????????????????????????????????????????????????????????????????????????????????????????????????????????????????????????????????????????????????????????????????????????????????????????????????????????????????????????????????????????????????????????????????????????????????????????????????????????????????????????????????????????????????????????????????????????????????????????????????????????????????????????????????????????????????????????????????????????????????????????????????????????????????????????????????????
		</sequence>
		<sequence>
			<taxon idref="PlPla07"/>
			???????????????????????????????????????????????????????????????????????????????????????????????????????????????????????????????????????????????????????????????????????????????????????????????????????????????????????????????????????????????????????????????????????????????????????????????????????????????????????????????????????????????????????????????????????????????????????????????????????????????????????????????????????????????????????????????????????????????????????????????????????????????????????????????????????????????????????????????????????????????????????
		</sequence>
		<sequence>
			<taxon idref="PlTri02"/>
			???????????????????????????????????????????????????????????????????????????????????????????????????????????????????????????????????????????????????????????????????????????????????????????????????????????????????????????????????????????????????????????????????????????????????????????????????????????????????????????????????????????????????????????????????????????????????????????????????????????????????????????????????????????????????????????????????????????????????????????????????????????????????????????????????????????????????????????????????????????????????????
		</sequence>
		<sequence>
			<taxon idref="PrPre01"/>
			???????????????????????????????????????????????????????????????????????????????????????????????????????????????????????????????????????????????????????????????????????????????????????????????????????????????????????????????????????????????????????????????????????????????????????????????????????????????????????????????????????????????????????????????????????????????????????????????????????????????????????????????????????????????????????????????????????????????????????????????????????????????????????????????????????????????????????????????????????????????????????
		</sequence>
		<sequence>
			<taxon idref="ScCam02"/>
			TTTGAGGTGATCAACGATAATACCAAGCCAAAGATCAAGGTCGACTACAAAGGGGAGAGCAAGACTTTCTTCCCYGAAGAAATCAGTTCCATGGTGCTGACTAAGATGAAGGAAACTGCTGAAGCTTACTTGGGAAAATCAGTCACAAATGCAGTCATTACTGTTCCAGCTTATTTCAACGACTCCCAGCGTCAAGCCACCAAAGATGCTGGAACCATTGCTGGGCTTCAAGTACTCAGAATTATTAATGAACCTACGGCAGCTGCCATTGCGTATGGTCTCGACAAGAAAGGGCACGGAGAACGCAACGTTTTAATTTTCGATTTGGGTGGTGGTACCTTTGATGTATCCATCCTGACTATTGARGATGGTATCTTTGAAGTAAAATCTACCGCCGGTGACACTCACTTGGGTGGAGAAGATTTTGATAACAGGATGGTCAACCACTTTGTACAAGAATTCAAACGCAAATACAAAAAGGATCTCACAAGCAACAAAAGAGCATTGAGGCGTTTGAGAACTGCTTGTGAAAGAGCGAAGAGAACTTTGTCATCATCCACCCAGGCT
		</sequence>
		<sequence>
			<taxon idref="ScCne01"/>
			TTCGAGGTGATCAATGACAACACCAAGCCAAAGATTAAGGTCGACTACAAGGGGGAGAGCAAGACTTTCTTCCCTGAAGAAATCAGTTCCATGGTGCTGACCAAGATGAAGGAAACCGCCGAAGCTTATTTGGGAAAATCRGTCACAAATGCAGTCATTACTGTCCCGGCTTATTTCAATGACTCCCAACGTCAGGCTACTAAAGATGCTGGAACTATTGCCGGACTTCAAGTACTCAGGATTATCAATGAACCTACTGCAGCTGCCATCGCGTATGGTCTCGACAAGAAAGGGCACGGAGAACGCAACGTTTTGATCTTTGATTTGGGTGGTGGTACCTTTGATGTGTCCATCCTAACCATCGAAGATGGTATCTTTGAAGTAAAATCCACTGCTGGTGACACTCACTTGGGTGGTGAAGATTTTGATAACAGGATGGTCAACCACTTTGTACAAGAATTCAAACGCAAGTACAAAAAGGATCTCACCAGCAACAAGAGAGCTTTGAGGCGTTTGAGAACCGCCTGTGAAAGGGCGAAGAGAACTTTGTCATCRTCCACYCAAGCT
		</sequence>
		<sequence>
			<taxon idref="ScScl02"/>
			???????????????????????????????????????????????????????????????????????????????????????????????????????????????????????????????????????????????????????????????????????????????????????????????????????????????????????????????????????????????????????????????????????????????????????????????????????????????????????????????????????????????????????????????????????????????????????????????????????????????????????????????????????????????????????????????????????????????????????????????????????????????????????????????????????????????????????????????????????????????????????
		</sequence>
		<sequence>
			<taxon idref="ToCha01"/>
			---------------------------------------------------------------------------------------------------------------GAAACTGCCGAAGCTTATTTGGGCAAGTCAGTATCCAATGCTGTCATCACTGTCCCAGCTTATTTTAACGATTCCCAACGTCAAGCAACAAAGGACTCTGGAACTATTGCCGGTCTTCAAGTACTTAGAATTATCAATGAACCTACTGCGGCTGCCATTGCGTATGGTCTCGACAAAAAAGGAACTGGAGAACGTAACGTACTGATCTTCGATTTGGGTGGTGGTACTTTTGATGTATCCATCCTAACCATTGAAGATGGTATCTTTGAAGTCAAGTCAACTGCCGGAGACACTCACTTGGGTGGTGAAGATTTTGATAACAGAATGGTCAATCAYTTTGTCCAGGAATTCAAGCGTAAATAYAAAAAAGATCTGACTTCAAACAAGAGAGCTTTGAGACGGCTCAGAACTGCCTGTGAAAGAGCGAAGAGAACTCTGTCCTCTTCCACTCAGGCT
		</sequence>
		<sequence>
			<taxon idref="ToDen00"/>
			TTCGAGGTCATGAACGATAGCACCAAACCTAAAATTAAAGTAGACTACAAAGGAGAATCGAAGACTTTCTTCCCTGAAGAAATCAGTTCCATGGTCCTCACCAAAATGAAGGAAACTGCTGAAGCCTATTTAGGTAAATCAGTCACCAACGCTGTTATTACAGTGCCAGCTTATTTCAATGACTCTCAACGTCAAGCAACAAAGGACTCTGGAACTATCTCAGGTCTTCAGGTTCTCAGAATCATCAATGAACCAACTGCGGCCGCAATTGCGTATGGTCTTGACAAGAAAGGGCAAGGAGAACGCAACGTATTGATTTTCGATTTGGGTGGTGGAACTTTCGATGTGTCCATCTTAACTATTGAGGATGGTATCTTCGAAGTAAAGTCTACTGCTGGAGACACTCACTTGGGAGGTGAAGATTTCGATAACAGGATGGTCAATCACTTTGTGCAGGAATTCAAGCGCAAGTACAAAAAGGACCTCGCCTCCAACAAGAGAGCCCTGAGACGGCTCAGAACTGCCTGTGAAAGGGCGAAGAGGACTCTGTCTTCTTCAACCCAAGCC
		</sequence>
		<sequence>
			<taxon idref="ToDen02"/>
			????????????????????????????????AATTAAAGTAGACTACAAAGGAGAATCGAAGACTTTCTTCCCTGAAGAAATCAGTTCTATGGTCCTCACCAAAATGAAGGAAACTGCTGAAGCCTACCTAGGTAAATCAGTCACCAATGCTGTTATTACAGTGCCAGCTTATTTCAATGACTCTCAGCGTCAAGCAACAAAGGACTCCGGAACTATCTCAGGTCTTCAGGTTCTCAGAATCATCAATGAACCAACTGCGGCCGCCATTGCGTATGGTCTTGACAAGAAAGGGCAAGGAGAACGCAACGTATTGATTTTCGATTTGGGTGGTGGAACTTTCGATGTGTCCATCTTAACTATTGAAGATGGTATCTTCGAAGTAAAGTCTACTGCTGGAGACACTCACTTGGGAGGTGAAGATTTCGATAACAGAATGGTCAATCACTTTGTGCAGGAATTCAAGCGCAAATACAAAAAAGACCTCGCCTCCAACAAGAGAGCTCTGAGACGGCTCAGAACAGCCTGTGAAAGGGCGAAGAGGACTCTGTCTT??????????????
		</sequence>
		<sequence>
			<taxon idref="ToTom01"/>
			???????????????????????????????????????????????????????????????????????????????????????????????????????????????????????????????????????????????????????????????????????????????????????????????????????????????????????????????????????????????????????????????????????????????????????????????????????????????????????????????????????????????????????????????????????????????????????????????????????????????????????????????????????????????????????????????????????????????????????????????????????????????????????????????????????????????????????????????????????????????????????
		</sequence>
		<sequence>
			<taxon idref="TsCha02"/>
			TTTGACGTCATCAATGACAACACCAAGCCGAAGATGAAGGTCGATTATAAAGGGGAATCAAAAAGTTTCTTCCCAGAGGAAATCAGCTCCATGGTTCTTACTAAAATGAAGGAAACGGCGGAAGCTTATCTGGGAAAGTCGGTAACAAACGCTGTAATCACCGTACCTGCATATTTCAATGACTCGCAGCGTCAAGCCACAAAAGATGCCGGCACTATTTCCGGTTTACAAGTTTTACGAATCATCAACGAACCCACAGCAGCCGCCATTGCTTATGGCTTAGATAAAAAAGGGCAAGGAGAAAGGAACGTCCTGATTTTCGATCTGGGTGGCGGTACCTTCGATGTGTCGATTCTAACGATAGAGGACGGCATTTTTGAAGTCAAGTCCACAGCCGGCGACACCCACTTGGGTGGCGAAGATTTTGACAACCGCATGGTCAACCATTTCGTACAGGAATTCAAGAGGAAATATAAAAAGGACCTCACCAGCAACAAGAGGGCCTTGAGGAGGCTGAGAACCGCCTGCGAAAGGGCAAAGAGAACCTTGTCGTCCTCCACCCAGGCC
		</sequence>
		<sequence>
			<taxon idref="XyXyl00"/>
			---------------------------------------GTTGAGTACAAGGGAGAATCCAAGACCTTCTTCCCTGAAGAAATCAGTTCTATGGTGTTAACCAAAATGAAGGAAACCGCAGAAGCCTACTTAGGGAAAGCAGTTACCAACGCAGTAATCACCGTACCGGCCTACTTCAACGATTCACAAAGGCAGGCTACCAAAGATGCTGGAACTATTTCTGGTCTTCAAGTACTTASAAKTATTAATGAACCTACAGCTGCTGCCATCGCGTATGGTCTTGACAAGAAGGGACACGGAGAACGTAACGTTTTGATTTTCGATTTGGGCGGTGGTACTTTCGATGTATCCATCTTGACCATTGAAGACGGTATTTTTGAAGTAAAATCCACCGCCGGAGATACTCACTTGGGCGGTGAAGATTTTGACAACAGGATGGTAAACCACTTCGTCCAAGAATTCAAACGTAAATATAAGAAGGACCTGGCTACCAACAAAAGGGCGTTGAGGAGATTGAGAACCGCCTGCGAAAGAGCAAAGAGAACCCTCTCCTCATCGACCCAAGCC
		</sequence>
		<sequence>
			<taxon idref="XyXyl03"/>
			???????????????????????????????????????????????????????????????????????????????????????????????????????????????????????????????????????????????????????????????????????????????????????????????????????????????????????????????????????????????????????????????????????????????????????????????????????????????????????????????????????????????????????????????????????????????????????????????????????????????????????????????????????????????????????????????????????????????????????????????????????????????????????????????????????????????????????????????????????????????????????
		</sequence>
	</alignment>

	<!-- The sequence alignment (each sequence refers to a taxon above).         -->
	<!-- ntax=27 nchar=303                                                       -->
	<alignment id="alignment16" dataType="nucleotide">
		<sequence>
			<taxon idref="BrBre05"/>
			???????????????????????????????????????????????????????????????????????????????????????????????????????????????????????????????????????????????????????????????????????????????????????????????????????????????????????????????????????????????????????????????????????????????????????????????????????????????
		</sequence>
		<sequence>
			<taxon idref="ClLar01"/>
			???????????????????????????????????????????????????????????????????????????????????????????????????????????????????????????????????????????????????????????????????????????????????????????????????????????????????????????????????????????????????????????????????????????????????????????????????????????????
		</sequence>
		<sequence>
			<taxon idref="CoPit01"/>
			TTAGGCCGTGTAACAGATGGGATTGAAGATGCTGAGTTCACTCCTGATGAAGTTGTACTGCCTGGAAAAGTTGTGCAGATTTCAGCAGGAGATTCGCATAGTGCCGCCTTGTTGGAAGATGGACGAGTTTTTGCCTGGGGCACATTTAGGGATTCTCATGGAAATATGGGTTTGACAAAAAATGGAAATGAGCGACTGCCTTATGAGTTCATGCAAGGCCATAAAATACAGAAAATTGCCTCTGGCGCGGACCACATTGTCTTCCTTACCGAAAACGGTGATGTGTGGACTTGTGGTTGTGCT
		</sequence>
		<sequence>
			<taxon idref="CsMes01"/>
			???????????????????????????????????????????????????????????????????????????????????????????????????????????????????????????????????????????????????????????????????????????????????????????????????????????????????????????????????????????????????????????????????????????????????????????????????????????????
		</sequence>
		<sequence>
			<taxon idref="CsPse01"/>
			TTAGGACGAGTAACGGAAGGCCAGGAAGATGCTGAATTTACCGCAGGAAAAGTTGACTTGCCAGGAAGGGTAATGCAGATATCTGCAGGAGATTCTCATACAGCCGCTTTATTAGATGATGGGCGAGTCTTTGCTTGGGGTACATTTAGGGATTCTCATGGTAACATGGGTATGACAGTAAATGGGAACGAACGTCGTCCMTTTGAAATWATTCAAAATCAAAAAATAGTGAAAATAGCTTCAGGGGCTGACCACATTGTATTTCTAACCAATCATGGAGAGGTTTGGACGTGTGGCTGTGCA
		</sequence>
		<sequence>
			<taxon idref="DiDia04"/>
			TTAGGACGGGTTACAGAAGATAAGGAAGATGCAGAATTTACAGCCGGAGAAGTTGAATTRCCTGCTAAAGTTATTCAAGTTTCGGCAGGCGATTCACATACAGCTGCTCTTTTAGATGATGGTCGTGTATTTGCTTGGGGTACTTTTCGGGATTCTCATGGTAATATGGGACTGACTACAAATGGCAACGAAAGACTACCATATGAAATAATCAAAGATCAAAAAATAGTTAAAATTGCTTCGGGAGCTGATCATTTAGTATTATTAACAAGTTTTGGTGAAGTCTGGACATGTGGATGTGCA
		</sequence>
		<sequence>
			<taxon idref="DrDry01"/>
			TTGGGCCGGGTCACTGAAGGGAAAGAAGATGCAGAGTTTACTGCTGGAGAAGTTGAGCTGCCAGGGAAGGTTATTCAAGTATCGGCTGGAGATTCACACACTGCAGCTTTATTAGAGGATGGACGAGTATTTGCGTGGGGCACCTTTAGGGATTCACATGGAAATATGGGTCTCTCAGCCAATGGCAATGAGAAAGCGCCTTATGAAATACTGACTGATCAAAAGGTAGTGAAAATAGCTTCAGGAGCTGACCATATAGTATTTTTAACCACACATGGGGAAGTATTTACTTGCGGATGTGCT
		</sequence>
		<sequence>
			<taxon idref="DrOzo02"/>
			TTAGGCCGTGTTACTGAAGGTAAAGAGGATGCAGAATTTACCGCTGAAGAAGTTGAATTGCCAGGGAAGGTTATTCAGGTGTCCGCAGGAGATTCTCATACTGCAGCTCTGTTAGAAGATGGACGAGTGTTTGCTTGGGGAACCTTTAGGGATTCACATGGCAATATGGGTCTTTCATTAAATGGCAATGAAAAAGTCCCTTATGAAATTCTGCCTGATCAAAAAGTAGTTAAAATTGCCTCAGGGGCAGATCATATAGTATTTCTAACCACACATGGAGAAGTATATACTTGTGGTTGTGCT
		</sequence>
		<sequence>
			<taxon idref="HlHyl02"/>
			TTAGGCAGAGTTACTGAAGGTAAAGAGGATGCAGAATTCACGGCAGGAGAAGTGGAACTTCCTGGAAAGGTCGTACAAATATCMGCTGGTGATTCACATACTGCAGCTTTATTGGACGATGGACGAGCTTTTGTTTGGGGTACATTCAGAGATTCKCATGGTAATATGGGACTGACAAATAATGGCAATGAACGTTTTCCTTATSAAATAATRAAGGAAAAAAAAATMGTCAAAATTGCTTCAGGAGCTGATCATGTAGTGTTTTTAACYARTTYTGGAGAAGTGTGGACGTGTGGATGTGCY
		</sequence>
		<sequence>
			<taxon idref="HlKis01"/>
			???????????????????????????????????????????????????????????????????????????????????????????????????????????????????????????????????????????????????????????????????????????????????????????????????????????????????????????????????????????????????????????????????????????????????????????????????????????????
		</sequence>
		<sequence>
			<taxon idref="HtHyt06"/>
			TTAGGCAGGGTGACTGATGGAAAAGAAGATGCAGAATTCACACCTGGAGAGGTGGAGCTTCCTGGCAAAGTTGTACAAGTTACAGCTGGAGATTCTCATACTGCAGCTTTGCTAGATGACGGACGAGTATTTGCATGGGGCACATTCAGAGATTCTCATGGTAATATGGGTCTGACAGTTAATGGCAATGAACGTGCTCCATATGAAATAATTCAAAATCAAAAAATCCTAAAGATAGCTTCAGGAGCAGATCACCTGGTACTTTTGAACAATCATGGGGAAGTGTATACCTGCGGATGTGCT
		</sequence>
		<sequence>
			<taxon idref="IpAca01"/>
			???????????????????????????????????????????????????????????????????????????????????????????????????????????????????????????????????????????????????????????????????????????????????????????????????????????????????????????????????????????????????????????????????????????????????????????????????????????????
		</sequence>
		<sequence>
			<taxon idref="IpPit03"/>
			TTAGGTCGAGTGACTGAGGGTAAGGAAGATGCTGAGTTTACAGCGGGGGAAGTTGACCTGCCTGGGACAGTGATTCAAGTGTCTGCTGGTGATTCTCACACTGCCGCTTTACTTGATGATGGACGAGTATTTGCATGGGGGACTTTCCGAGACTCGCATGGTAACATGGGATTATCAGCTAAAGGAAATGAAAGAGTGCCCTACCAAATTATAAGTGACCATAAAATAGTGAAAATAGCCTCCGGCGCCGATCACGTGGTATTTTTAACCAATTTGGGAGAGGTGTTTACTTGCGGTTGTGCG
		</sequence>
		<sequence>
			<taxon idref="MoPor01"/>
			???????????????????????????????????????????????????????????????????????????????????????????????????????????????????????????????????????????????????????????????????????????????????????????????????????????????????????????????????????????????????????????????????????????????????????????????????????????????
		</sequence>
		<sequence>
			<taxon idref="PlPla07"/>
			TTAGGTCGAATTACTGATGGAAATGAAGAAGATGRATTTACTGGTGCTGAAGTTAATTTACCAGGAAATGTTATACAAATATCTGCTGGCGACTCACATACTGCTGCCCTATTAGATGATGGACGGGTATTTGCTTGGGGGACATTTAGAGATTCACACGGCAATATGGGTTTGACTGTTAAAGGAAACGAGACGTTACCTCATCAAATTTTAAAAGATCATTACATAAAGAAAATCGCCTCTGGAGCTGATCATTTAGTTTTTCTGTCTAATCTTGGGGATGTATGGACATGTGGATGTGCC
		</sequence>
		<sequence>
			<taxon idref="PlTri02"/>
			TTGGGTCGCGTAACTGATGGAATTGAAGAAGCTGAATTTACTAGCGGTGAAGTTGATTTACCTGGAAATGTTATACAAATATCAGCCGGTGACTCACATACTGCTGCTTTATTAGATGATGGACGTGTGTATGCTTGGGGTACATTTCGAGACTCTCATGGCAATATGGGTTTGACGCTTAAAGGAAACGAAACTTTGCCTCATCAAATTTTGAAAGATCATTATGTAAAAAAAATTGCATCTGGAGCTGACCATTTAGTATTTTTAACTAATCTCGGAGAAGTATGGACCTGTGGATGTGCT
		</sequence>
		<sequence>
			<taxon idref="PrPre01"/>
			TTAGGCAGAGTCACTGAAGGCAAAGATGATGCTGAATTGACACCAGGTGAAGTGAAACTRCCTGGAAAAGTTATACAGGTGTGGGCCGGAGATTCTCACACCGCCGCTYTGTTRGATGATGGACGAGTTTTTGCTTGGGGCACTTTTCGG?????????????????????????????????????????????????????????????????????????????????????????????????????????????????????????????????????????????????????????
		</sequence>
		<sequence>
			<taxon idref="ScCam02"/>
			???????????????????????????????????????????????????????????????????????????????????????????????????????????????????????????????????????????????????????????????????????????????????????????????????????????????????????????????????????????????????????????????????????????????????????????????????????????????
		</sequence>
		<sequence>
			<taxon idref="ScCne01"/>
			???????????????????????????????????????????????????????????????????????????????????????????????????????????????????????????????????????????????????????????????????????????????????????????????????????????????????????????????????????????????????????????????????????????????????????????????????????????????
		</sequence>
		<sequence>
			<taxon idref="ScScl02"/>
			???????????????????????????????????????????????????????????????????????????????????????????????????????????????????????????????????????????????????????????????????????????????????????????????????????????????????????????????????????????????????????????????????????????????????????????????????????????????
		</sequence>
		<sequence>
			<taxon idref="ToCha01"/>
			TTGGGGCGCGTTACAGAAGGCAAAGAAGACGCTGAATTCACTGCCGGTGAAGTGGAACTTCCTGGCAAAGTTGTACAGGTTTCGGCAGGCGATTCACATACGGCGGCTTTACTGGACGATGGCAGAGTATTTGCGTGGGGCACATTTAGGGACTCTCATGGAAATATGGGTCTCACAGAAAATGGAAATGAACGTTTTCCTTGTGAAATAATCCAAAATCAGAAAATTGTGAAAATAGCCTCAGGAGCGGATCATATTGTCTTTTTAAATACACTGGGTGAAGTGTGGACGTGTGGTTGTGCC
		</sequence>
		<sequence>
			<taxon idref="ToDen00"/>
			CTAGGCAGAGTCACGGACGGTAAGGAGGATGCTGAGTTTACACCAGGAGAAGTTGAACTTCCTGCCAAAGTTATACAAGTCACAGCTGGCGACTCCCATACGGCAGCTCTGTTGGAAGATGGACGCGTGTTTGCATGGGGCACATTCAGAGACTCTCATGGAAACATGGGTCTAACAATCAATGGCAACGAACGTTTTCCATATGAAATTATCCATGATCAGAAAATACTGAAAATCGCGTCCGGAGCAGACCACATTGTATTTTTGAACAGTGACGGGCAAGTGTTTACATGTGGATGCGCT
		</sequence>
		<sequence>
			<taxon idref="ToDen02"/>
			CTAGGTAGAGTCACGGACGGTAAGGAGGACGCTGAGTTTACACCAGGAGAAGTTGAACTTCCTGCCAAAGTTAAACAAGTCACAGCAGGCGATTCACATACTGCAGCTCTGTTGGAAGATGGACGCGTGTTTGCATGGGGCACATTCAKAGACTCTCACGGGAACATGGGCCTAACAATCAATGGCAACGAACGTTTCCCATATGAAATAATCCGTGATCAGAAAATATTGAAAATCGCGTCCGGAGCAGACCACATTGTATT????????????????????????????????????????
		</sequence>
		<sequence>
			<taxon idref="ToTom01"/>
			???????????????????????????????????????????????????????????????????????????????????????????????????????????????????????????????????????????????????????????????????????????????????????????????????????????????????????????????????????????????????????????????????????????????????????????????????????????????
		</sequence>
		<sequence>
			<taxon idref="TsCha02"/>
			???????????????????????????????????????????????????????????????????????????????????????????????????????????????????????????????????????????????????????????????????????????????????????????????????????????????????????????????????????????????????????????????????????????????????????????????????????????????
		</sequence>
		<sequence>
			<taxon idref="XyXyl00"/>
			???????????????????????????????????????????????????????????????????????????????????????????????????????????????????????????????????????????????????????????????????????????????????????????????????????????????????????????????????????????????????????????????????????????????????????????????????????????????
		</sequence>
		<sequence>
			<taxon idref="XyXyl03"/>
			???????????????????????????????????????????????????????????????????????????????????????????????????????????????????????????????????????????????????????????????????????????????????????????????????????????????????????????????????????????????????????????????????????????????????????????????????????????????
		</sequence>
	</alignment>

	<!-- The unique patterns from 1 to end                                       -->
	<!-- npatterns=190                                                           -->
	<patterns id="PyA.patterns" from="1" strip="false">
		<alignment idref="alignment1"/>
	</patterns>

	<!-- The unique patterns from 1 to end                                       -->
	<!-- npatterns=353                                                           -->
	<patterns id="Tpi.patterns" from="1" strip="false">
		<alignment idref="alignment2"/>
	</patterns>

	<!-- The unique patterns from 1 to end                                       -->
	<!-- npatterns=199                                                           -->
	<patterns id="UBA5.patterns" from="1" strip="false">
		<alignment idref="alignment3"/>
	</patterns>

	<!-- The unique patterns from 1 to end                                       -->
	<!-- npatterns=501                                                           -->
	<patterns id="IAP2.patterns" from="1" strip="false">
		<alignment idref="alignment4"/>
	</patterns>

	<!-- The unique patterns from 1 to end                                       -->
	<!-- npatterns=121                                                           -->
	<patterns id="SOD.patterns" from="1" strip="false">
		<alignment idref="alignment5"/>
	</patterns>

	<!-- The unique patterns from 1 to end                                       -->
	<!-- npatterns=309                                                           -->
	<patterns id="RNAel.patterns" from="1" strip="false">
		<alignment idref="alignment6"/>
	</patterns>

	<!-- The unique patterns from 1 to end                                       -->
	<!-- npatterns=332                                                           -->
	<patterns id="Dea2.patterns" from="1" strip="false">
		<alignment idref="alignment7"/>
	</patterns>

	<!-- The unique patterns from 1 to end                                       -->
	<!-- npatterns=313                                                           -->
	<patterns id="CTR9.patterns" from="1" strip="false">
		<alignment idref="alignment8"/>
	</patterns>

	<!-- The unique patterns from 1 to end                                       -->
	<!-- npatterns=229                                                           -->
	<patterns id="cyC.patterns" from="1" strip="false">
		<alignment idref="alignment9"/>
	</patterns>

	<!-- The unique patterns from 1 to end                                       -->
	<!-- npatterns=219                                                           -->
	<patterns id="cda4.patterns" from="1" strip="false">
		<alignment idref="alignment10"/>
	</patterns>

	<!-- The unique patterns from 1 to end                                       -->
	<!-- npatterns=371                                                           -->
	<patterns id="hyde.patterns" from="1" strip="false">
		<alignment idref="alignment11"/>
	</patterns>

	<!-- The unique patterns from 1 to end                                       -->
	<!-- npatterns=304                                                           -->
	<patterns id="arr2.patterns" from="1" strip="false">
		<alignment idref="alignment12"/>
	</patterns>

	<!-- The unique patterns from 1 to end                                       -->
	<!-- npatterns=249                                                           -->
	<patterns id="endo1.patterns" from="1" strip="false">
		<alignment idref="alignment13"/>
	</patterns>

	<!-- The unique patterns from 1 to end                                       -->
	<!-- npatterns=271                                                           -->
	<patterns id="ef2.patterns" from="1" strip="false">
		<alignment idref="alignment14"/>
	</patterns>

	<!-- The unique patterns from 1 to end                                       -->
	<!-- npatterns=238                                                           -->
	<patterns id="hsp70.patterns" from="1" strip="false">
		<alignment idref="alignment15"/>
	</patterns>

	<!-- The unique patterns from 1 to end                                       -->
	<!-- npatterns=173                                                           -->
	<patterns id="Rcc1.patterns" from="1" strip="false">
		<alignment idref="alignment16"/>
	</patterns>

	<!-- A prior on the distribution node heights defined given                  -->
	<!-- a Yule speciation process (a pure birth process).                       -->
	<yuleModel id="yule" units="years">
		<birthRate>
			<parameter id="yule.birthRate" value="0.6" lower="0.0"/>
		</birthRate>
	</yuleModel>

	<!-- This is a simple constant population size coalescent model              -->
	<!-- that is used to generate an initial tree for the chain.                 -->
	<constantSize id="initialDemo" units="years">
		<populationSize>
			<parameter id="initialDemo.popSize" value="100.0"/>
		</populationSize>
	</constantSize>

	<!-- Generate a random starting tree under the coalescent process            -->
	<coalescentSimulator id="startingTree">
		<coalescentSimulator>
			<coalescentSimulator>
				<coalescentSimulator>
					<coalescentSimulator>
						<taxa idref="Dryocoetini"/>
						<constantSize idref="initialDemo"/>
					</coalescentSimulator>
					<coalescentSimulator>
						<taxa idref="Hylurgini"/>
						<constantSize idref="initialDemo"/>
					</coalescentSimulator>
					<coalescentSimulator>
						<taxa idref="Ipini"/>
						<constantSize idref="initialDemo"/>
					</coalescentSimulator>
					<coalescentSimulator>
						<taxa idref="Scolytini"/>
						<constantSize idref="initialDemo"/>
					</coalescentSimulator>
					<coalescentSimulator>
						<taxa idref="untitled9"/>
						<constantSize idref="initialDemo"/>
					</coalescentSimulator>
					<taxa idref="Scolytinae"/>
					<constantSize idref="initialDemo"/>
				</coalescentSimulator>
				<coalescentSimulator>
					<taxa idref="subfamilies_weevils"/>
					<constantSize idref="initialDemo"/>
				</coalescentSimulator>
				<taxa idref="Advanced weevils"/>
				<constantSize idref="initialDemo"/>
			</coalescentSimulator>
			<coalescentSimulator>
				<taxa idref="Platypodinae"/>
				<constantSize idref="initialDemo"/>
			</coalescentSimulator>
			<taxa idref="ingroup"/>
			<constantSize idref="initialDemo"/>
		</coalescentSimulator>
		<taxa idref="taxa"/>
		<constantSize idref="initialDemo"/>
	</coalescentSimulator>

	<!-- Generate a tree model                                                   -->
	<treeModel id="treeModel">
		<coalescentTree idref="startingTree"/>
		<rootHeight>
			<parameter id="treeModel.rootHeight"/>
		</rootHeight>
		<nodeHeights internalNodes="true">
			<parameter id="treeModel.internalNodeHeights"/>
		</nodeHeights>
		<nodeHeights internalNodes="true" rootNode="true">
			<parameter id="treeModel.allInternalNodeHeights"/>
		</nodeHeights>
	</treeModel>

	<!-- Taxon Sets                                                              -->
	<tmrcaStatistic id="tmrca(Advanced weevils)" includeStem="false">
		<mrca>
			<taxa idref="Advanced weevils"/>
		</mrca>
		<treeModel idref="treeModel"/>
	</tmrcaStatistic>
	<monophylyStatistic id="monophyly(Advanced weevils)">
		<mrca>
			<taxa idref="Advanced weevils"/>
		</mrca>
		<treeModel idref="treeModel"/>
	</monophylyStatistic>
	<tmrcaStatistic id="tmrca(Dryocoetini)" includeStem="true">
		<mrca>
			<taxa idref="Dryocoetini"/>
		</mrca>
		<treeModel idref="treeModel"/>
	</tmrcaStatistic>
	<monophylyStatistic id="monophyly(Dryocoetini)">
		<mrca>
			<taxa idref="Dryocoetini"/>
		</mrca>
		<treeModel idref="treeModel"/>
	</monophylyStatistic>
	<tmrcaStatistic id="tmrca(Hylurgini)" includeStem="false">
		<mrca>
			<taxa idref="Hylurgini"/>
		</mrca>
		<treeModel idref="treeModel"/>
	</tmrcaStatistic>
	<monophylyStatistic id="monophyly(Hylurgini)">
		<mrca>
			<taxa idref="Hylurgini"/>
		</mrca>
		<treeModel idref="treeModel"/>
	</monophylyStatistic>
	<tmrcaStatistic id="tmrca(Ipini)" includeStem="false">
		<mrca>
			<taxa idref="Ipini"/>
		</mrca>
		<treeModel idref="treeModel"/>
	</tmrcaStatistic>
	<monophylyStatistic id="monophyly(Ipini)">
		<mrca>
			<taxa idref="Ipini"/>
		</mrca>
		<treeModel idref="treeModel"/>
	</monophylyStatistic>
	<tmrcaStatistic id="tmrca(Platypodinae)" includeStem="false">
		<mrca>
			<taxa idref="Platypodinae"/>
		</mrca>
		<treeModel idref="treeModel"/>
	</tmrcaStatistic>
	<monophylyStatistic id="monophyly(Platypodinae)">
		<mrca>
			<taxa idref="Platypodinae"/>
		</mrca>
		<treeModel idref="treeModel"/>
	</monophylyStatistic>
	<tmrcaStatistic id="tmrca(Scolytinae)" includeStem="false">
		<mrca>
			<taxa idref="Scolytinae"/>
		</mrca>
		<treeModel idref="treeModel"/>
	</tmrcaStatistic>
	<monophylyStatistic id="monophyly(Scolytinae)">
		<mrca>
			<taxa idref="Scolytinae"/>
		</mrca>
		<treeModel idref="treeModel"/>
	</monophylyStatistic>
	<tmrcaStatistic id="tmrca(Scolytini)" includeStem="false">
		<mrca>
			<taxa idref="Scolytini"/>
		</mrca>
		<treeModel idref="treeModel"/>
	</tmrcaStatistic>
	<monophylyStatistic id="monophyly(Scolytini)">
		<mrca>
			<taxa idref="Scolytini"/>
		</mrca>
		<treeModel idref="treeModel"/>
	</monophylyStatistic>
	<tmrcaStatistic id="tmrca(ingroup)" includeStem="true">
		<mrca>
			<taxa idref="ingroup"/>
		</mrca>
		<treeModel idref="treeModel"/>
	</tmrcaStatistic>
	<monophylyStatistic id="monophyly(ingroup)">
		<mrca>
			<taxa idref="ingroup"/>
		</mrca>
		<treeModel idref="treeModel"/>
	</monophylyStatistic>
	<tmrcaStatistic id="tmrca(subfamilies_weevils)" includeStem="false">
		<mrca>
			<taxa idref="subfamilies_weevils"/>
		</mrca>
		<treeModel idref="treeModel"/>
	</tmrcaStatistic>
	<monophylyStatistic id="monophyly(subfamilies_weevils)">
		<mrca>
			<taxa idref="subfamilies_weevils"/>
		</mrca>
		<treeModel idref="treeModel"/>
	</monophylyStatistic>
	<tmrcaStatistic id="tmrca(untitled9)" includeStem="false">
		<mrca>
			<taxa idref="untitled9"/>
		</mrca>
		<treeModel idref="treeModel"/>
	</tmrcaStatistic>
	<monophylyStatistic id="monophyly(untitled9)">
		<mrca>
			<taxa idref="untitled9"/>
		</mrca>
		<treeModel idref="treeModel"/>
	</monophylyStatistic>

	<!-- Generate a speciation likelihood for Yule or Birth Death                -->
	<speciationLikelihood id="speciation">
		<model>
			<yuleModel idref="yule"/>
		</model>
		<speciesTree>
			<treeModel idref="treeModel"/>
		</speciesTree>
	</speciationLikelihood>

	<!-- The uncorrelated relaxed clock (Drummond, Ho, Phillips & Rambaut (2006) PLoS Biology 4, e88 )-->
	<discretizedBranchRates id="PyA.branchRates">
		<treeModel idref="treeModel"/>
		<distribution>
			<logNormalDistributionModel meanInRealSpace="true">
				<mean>
					<parameter id="PyA.ucld.mean" value="1.0" lower="0.0"/>
				</mean>
				<stdev>
					<parameter id="PyA.ucld.stdev" value="0.3333333333333333" lower="0.0"/>
				</stdev>
			</logNormalDistributionModel>
		</distribution>
		<rateCategories>
			<parameter id="PyA.branchRates.categories"/>
		</rateCategories>
	</discretizedBranchRates>
	<rateStatistic id="PyA.meanRate" name="PyA.meanRate" mode="mean" internal="true" external="true">
		<treeModel idref="treeModel"/>
		<discretizedBranchRates idref="PyA.branchRates"/>
	</rateStatistic>
	<rateStatistic id="PyA.coefficientOfVariation" name="PyA.coefficientOfVariation" mode="coefficientOfVariation" internal="true" external="true">
		<treeModel idref="treeModel"/>
		<discretizedBranchRates idref="PyA.branchRates"/>
	</rateStatistic>
	<rateCovarianceStatistic id="PyA.covariance" name="PyA.covariance">
		<treeModel idref="treeModel"/>
		<discretizedBranchRates idref="PyA.branchRates"/>
	</rateCovarianceStatistic>

	<!-- The uncorrelated relaxed clock (Drummond, Ho, Phillips & Rambaut (2006) PLoS Biology 4, e88 )-->
	<discretizedBranchRates id="Tpi.branchRates">
		<treeModel idref="treeModel"/>
		<distribution>
			<logNormalDistributionModel meanInRealSpace="true">
				<mean>
					<parameter id="Tpi.ucld.mean" value="1.0" lower="0.0"/>
				</mean>
				<stdev>
					<parameter id="Tpi.ucld.stdev" value="0.3333333333333333" lower="0.0"/>
				</stdev>
			</logNormalDistributionModel>
		</distribution>
		<rateCategories>
			<parameter id="Tpi.branchRates.categories"/>
		</rateCategories>
	</discretizedBranchRates>
	<rateStatistic id="Tpi.meanRate" name="Tpi.meanRate" mode="mean" internal="true" external="true">
		<treeModel idref="treeModel"/>
		<discretizedBranchRates idref="Tpi.branchRates"/>
	</rateStatistic>
	<rateStatistic id="Tpi.coefficientOfVariation" name="Tpi.coefficientOfVariation" mode="coefficientOfVariation" internal="true" external="true">
		<treeModel idref="treeModel"/>
		<discretizedBranchRates idref="Tpi.branchRates"/>
	</rateStatistic>
	<rateCovarianceStatistic id="Tpi.covariance" name="Tpi.covariance">
		<treeModel idref="treeModel"/>
		<discretizedBranchRates idref="Tpi.branchRates"/>
	</rateCovarianceStatistic>

	<!-- The uncorrelated relaxed clock (Drummond, Ho, Phillips & Rambaut (2006) PLoS Biology 4, e88 )-->
	<discretizedBranchRates id="UBA5.branchRates">
		<treeModel idref="treeModel"/>
		<distribution>
			<logNormalDistributionModel meanInRealSpace="true">
				<mean>
					<parameter id="UBA5.ucld.mean" value="1.0" lower="0.0"/>
				</mean>
				<stdev>
					<parameter id="UBA5.ucld.stdev" value="0.3333333333333333" lower="0.0"/>
				</stdev>
			</logNormalDistributionModel>
		</distribution>
		<rateCategories>
			<parameter id="UBA5.branchRates.categories"/>
		</rateCategories>
	</discretizedBranchRates>
	<rateStatistic id="UBA5.meanRate" name="UBA5.meanRate" mode="mean" internal="true" external="true">
		<treeModel idref="treeModel"/>
		<discretizedBranchRates idref="UBA5.branchRates"/>
	</rateStatistic>
	<rateStatistic id="UBA5.coefficientOfVariation" name="UBA5.coefficientOfVariation" mode="coefficientOfVariation" internal="true" external="true">
		<treeModel idref="treeModel"/>
		<discretizedBranchRates idref="UBA5.branchRates"/>
	</rateStatistic>
	<rateCovarianceStatistic id="UBA5.covariance" name="UBA5.covariance">
		<treeModel idref="treeModel"/>
		<discretizedBranchRates idref="UBA5.branchRates"/>
	</rateCovarianceStatistic>

	<!-- The uncorrelated relaxed clock (Drummond, Ho, Phillips & Rambaut (2006) PLoS Biology 4, e88 )-->
	<discretizedBranchRates id="IAP2.branchRates">
		<treeModel idref="treeModel"/>
		<distribution>
			<logNormalDistributionModel meanInRealSpace="true">
				<mean>
					<parameter id="IAP2.ucld.mean" value="1.0" lower="0.0"/>
				</mean>
				<stdev>
					<parameter id="IAP2.ucld.stdev" value="0.3333333333333333" lower="0.0"/>
				</stdev>
			</logNormalDistributionModel>
		</distribution>
		<rateCategories>
			<parameter id="IAP2.branchRates.categories"/>
		</rateCategories>
	</discretizedBranchRates>
	<rateStatistic id="IAP2.meanRate" name="IAP2.meanRate" mode="mean" internal="true" external="true">
		<treeModel idref="treeModel"/>
		<discretizedBranchRates idref="IAP2.branchRates"/>
	</rateStatistic>
	<rateStatistic id="IAP2.coefficientOfVariation" name="IAP2.coefficientOfVariation" mode="coefficientOfVariation" internal="true" external="true">
		<treeModel idref="treeModel"/>
		<discretizedBranchRates idref="IAP2.branchRates"/>
	</rateStatistic>
	<rateCovarianceStatistic id="IAP2.covariance" name="IAP2.covariance">
		<treeModel idref="treeModel"/>
		<discretizedBranchRates idref="IAP2.branchRates"/>
	</rateCovarianceStatistic>

	<!-- The uncorrelated relaxed clock (Drummond, Ho, Phillips & Rambaut (2006) PLoS Biology 4, e88 )-->
	<discretizedBranchRates id="SOD.branchRates">
		<treeModel idref="treeModel"/>
		<distribution>
			<logNormalDistributionModel meanInRealSpace="true">
				<mean>
					<parameter id="SOD.ucld.mean" value="1.0" lower="0.0"/>
				</mean>
				<stdev>
					<parameter id="SOD.ucld.stdev" value="0.3333333333333333" lower="0.0"/>
				</stdev>
			</logNormalDistributionModel>
		</distribution>
		<rateCategories>
			<parameter id="SOD.branchRates.categories"/>
		</rateCategories>
	</discretizedBranchRates>
	<rateStatistic id="SOD.meanRate" name="SOD.meanRate" mode="mean" internal="true" external="true">
		<treeModel idref="treeModel"/>
		<discretizedBranchRates idref="SOD.branchRates"/>
	</rateStatistic>
	<rateStatistic id="SOD.coefficientOfVariation" name="SOD.coefficientOfVariation" mode="coefficientOfVariation" internal="true" external="true">
		<treeModel idref="treeModel"/>
		<discretizedBranchRates idref="SOD.branchRates"/>
	</rateStatistic>
	<rateCovarianceStatistic id="SOD.covariance" name="SOD.covariance">
		<treeModel idref="treeModel"/>
		<discretizedBranchRates idref="SOD.branchRates"/>
	</rateCovarianceStatistic>

	<!-- The uncorrelated relaxed clock (Drummond, Ho, Phillips & Rambaut (2006) PLoS Biology 4, e88 )-->
	<discretizedBranchRates id="RNAel.branchRates">
		<treeModel idref="treeModel"/>
		<distribution>
			<logNormalDistributionModel meanInRealSpace="true">
				<mean>
					<parameter id="RNAel.ucld.mean" value="1.0" lower="0.0"/>
				</mean>
				<stdev>
					<parameter id="RNAel.ucld.stdev" value="0.3333333333333333" lower="0.0"/>
				</stdev>
			</logNormalDistributionModel>
		</distribution>
		<rateCategories>
			<parameter id="RNAel.branchRates.categories"/>
		</rateCategories>
	</discretizedBranchRates>
	<rateStatistic id="RNAel.meanRate" name="RNAel.meanRate" mode="mean" internal="true" external="true">
		<treeModel idref="treeModel"/>
		<discretizedBranchRates idref="RNAel.branchRates"/>
	</rateStatistic>
	<rateStatistic id="RNAel.coefficientOfVariation" name="RNAel.coefficientOfVariation" mode="coefficientOfVariation" internal="true" external="true">
		<treeModel idref="treeModel"/>
		<discretizedBranchRates idref="RNAel.branchRates"/>
	</rateStatistic>
	<rateCovarianceStatistic id="RNAel.covariance" name="RNAel.covariance">
		<treeModel idref="treeModel"/>
		<discretizedBranchRates idref="RNAel.branchRates"/>
	</rateCovarianceStatistic>

	<!-- The uncorrelated relaxed clock (Drummond, Ho, Phillips & Rambaut (2006) PLoS Biology 4, e88 )-->
	<discretizedBranchRates id="Dea2.branchRates">
		<treeModel idref="treeModel"/>
		<distribution>
			<logNormalDistributionModel meanInRealSpace="true">
				<mean>
					<parameter id="Dea2.ucld.mean" value="1.0" lower="0.0"/>
				</mean>
				<stdev>
					<parameter id="Dea2.ucld.stdev" value="0.3333333333333333" lower="0.0"/>
				</stdev>
			</logNormalDistributionModel>
		</distribution>
		<rateCategories>
			<parameter id="Dea2.branchRates.categories"/>
		</rateCategories>
	</discretizedBranchRates>
	<rateStatistic id="Dea2.meanRate" name="Dea2.meanRate" mode="mean" internal="true" external="true">
		<treeModel idref="treeModel"/>
		<discretizedBranchRates idref="Dea2.branchRates"/>
	</rateStatistic>
	<rateStatistic id="Dea2.coefficientOfVariation" name="Dea2.coefficientOfVariation" mode="coefficientOfVariation" internal="true" external="true">
		<treeModel idref="treeModel"/>
		<discretizedBranchRates idref="Dea2.branchRates"/>
	</rateStatistic>
	<rateCovarianceStatistic id="Dea2.covariance" name="Dea2.covariance">
		<treeModel idref="treeModel"/>
		<discretizedBranchRates idref="Dea2.branchRates"/>
	</rateCovarianceStatistic>

	<!-- The uncorrelated relaxed clock (Drummond, Ho, Phillips & Rambaut (2006) PLoS Biology 4, e88 )-->
	<discretizedBranchRates id="CTR9.branchRates">
		<treeModel idref="treeModel"/>
		<distribution>
			<logNormalDistributionModel meanInRealSpace="true">
				<mean>
					<parameter id="CTR9.ucld.mean" value="1.0" lower="0.0"/>
				</mean>
				<stdev>
					<parameter id="CTR9.ucld.stdev" value="0.3333333333333333" lower="0.0"/>
				</stdev>
			</logNormalDistributionModel>
		</distribution>
		<rateCategories>
			<parameter id="CTR9.branchRates.categories"/>
		</rateCategories>
	</discretizedBranchRates>
	<rateStatistic id="CTR9.meanRate" name="CTR9.meanRate" mode="mean" internal="true" external="true">
		<treeModel idref="treeModel"/>
		<discretizedBranchRates idref="CTR9.branchRates"/>
	</rateStatistic>
	<rateStatistic id="CTR9.coefficientOfVariation" name="CTR9.coefficientOfVariation" mode="coefficientOfVariation" internal="true" external="true">
		<treeModel idref="treeModel"/>
		<discretizedBranchRates idref="CTR9.branchRates"/>
	</rateStatistic>
	<rateCovarianceStatistic id="CTR9.covariance" name="CTR9.covariance">
		<treeModel idref="treeModel"/>
		<discretizedBranchRates idref="CTR9.branchRates"/>
	</rateCovarianceStatistic>

	<!-- The uncorrelated relaxed clock (Drummond, Ho, Phillips & Rambaut (2006) PLoS Biology 4, e88 )-->
	<discretizedBranchRates id="cyC.branchRates">
		<treeModel idref="treeModel"/>
		<distribution>
			<logNormalDistributionModel meanInRealSpace="true">
				<mean>
					<parameter id="cyC.ucld.mean" value="1.0" lower="0.0"/>
				</mean>
				<stdev>
					<parameter id="cyC.ucld.stdev" value="0.3333333333333333" lower="0.0"/>
				</stdev>
			</logNormalDistributionModel>
		</distribution>
		<rateCategories>
			<parameter id="cyC.branchRates.categories"/>
		</rateCategories>
	</discretizedBranchRates>
	<rateStatistic id="cyC.meanRate" name="cyC.meanRate" mode="mean" internal="true" external="true">
		<treeModel idref="treeModel"/>
		<discretizedBranchRates idref="cyC.branchRates"/>
	</rateStatistic>
	<rateStatistic id="cyC.coefficientOfVariation" name="cyC.coefficientOfVariation" mode="coefficientOfVariation" internal="true" external="true">
		<treeModel idref="treeModel"/>
		<discretizedBranchRates idref="cyC.branchRates"/>
	</rateStatistic>
	<rateCovarianceStatistic id="cyC.covariance" name="cyC.covariance">
		<treeModel idref="treeModel"/>
		<discretizedBranchRates idref="cyC.branchRates"/>
	</rateCovarianceStatistic>

	<!-- The uncorrelated relaxed clock (Drummond, Ho, Phillips & Rambaut (2006) PLoS Biology 4, e88 )-->
	<discretizedBranchRates id="cda4.branchRates">
		<treeModel idref="treeModel"/>
		<distribution>
			<logNormalDistributionModel meanInRealSpace="true">
				<mean>
					<parameter id="cda4.ucld.mean" value="1.0" lower="0.0"/>
				</mean>
				<stdev>
					<parameter id="cda4.ucld.stdev" value="0.3333333333333333" lower="0.0"/>
				</stdev>
			</logNormalDistributionModel>
		</distribution>
		<rateCategories>
			<parameter id="cda4.branchRates.categories"/>
		</rateCategories>
	</discretizedBranchRates>
	<rateStatistic id="cda4.meanRate" name="cda4.meanRate" mode="mean" internal="true" external="true">
		<treeModel idref="treeModel"/>
		<discretizedBranchRates idref="cda4.branchRates"/>
	</rateStatistic>
	<rateStatistic id="cda4.coefficientOfVariation" name="cda4.coefficientOfVariation" mode="coefficientOfVariation" internal="true" external="true">
		<treeModel idref="treeModel"/>
		<discretizedBranchRates idref="cda4.branchRates"/>
	</rateStatistic>
	<rateCovarianceStatistic id="cda4.covariance" name="cda4.covariance">
		<treeModel idref="treeModel"/>
		<discretizedBranchRates idref="cda4.branchRates"/>
	</rateCovarianceStatistic>

	<!-- The uncorrelated relaxed clock (Drummond, Ho, Phillips & Rambaut (2006) PLoS Biology 4, e88 )-->
	<discretizedBranchRates id="hyde.branchRates">
		<treeModel idref="treeModel"/>
		<distribution>
			<logNormalDistributionModel meanInRealSpace="true">
				<mean>
					<parameter id="hyde.ucld.mean" value="1.0" lower="0.0"/>
				</mean>
				<stdev>
					<parameter id="hyde.ucld.stdev" value="0.3333333333333333" lower="0.0"/>
				</stdev>
			</logNormalDistributionModel>
		</distribution>
		<rateCategories>
			<parameter id="hyde.branchRates.categories"/>
		</rateCategories>
	</discretizedBranchRates>
	<rateStatistic id="hyde.meanRate" name="hyde.meanRate" mode="mean" internal="true" external="true">
		<treeModel idref="treeModel"/>
		<discretizedBranchRates idref="hyde.branchRates"/>
	</rateStatistic>
	<rateStatistic id="hyde.coefficientOfVariation" name="hyde.coefficientOfVariation" mode="coefficientOfVariation" internal="true" external="true">
		<treeModel idref="treeModel"/>
		<discretizedBranchRates idref="hyde.branchRates"/>
	</rateStatistic>
	<rateCovarianceStatistic id="hyde.covariance" name="hyde.covariance">
		<treeModel idref="treeModel"/>
		<discretizedBranchRates idref="hyde.branchRates"/>
	</rateCovarianceStatistic>

	<!-- The uncorrelated relaxed clock (Drummond, Ho, Phillips & Rambaut (2006) PLoS Biology 4, e88 )-->
	<discretizedBranchRates id="arr2.branchRates">
		<treeModel idref="treeModel"/>
		<distribution>
			<logNormalDistributionModel meanInRealSpace="true">
				<mean>
					<parameter id="arr2.ucld.mean" value="1.0" lower="0.0"/>
				</mean>
				<stdev>
					<parameter id="arr2.ucld.stdev" value="0.3333333333333333" lower="0.0"/>
				</stdev>
			</logNormalDistributionModel>
		</distribution>
		<rateCategories>
			<parameter id="arr2.branchRates.categories"/>
		</rateCategories>
	</discretizedBranchRates>
	<rateStatistic id="arr2.meanRate" name="arr2.meanRate" mode="mean" internal="true" external="true">
		<treeModel idref="treeModel"/>
		<discretizedBranchRates idref="arr2.branchRates"/>
	</rateStatistic>
	<rateStatistic id="arr2.coefficientOfVariation" name="arr2.coefficientOfVariation" mode="coefficientOfVariation" internal="true" external="true">
		<treeModel idref="treeModel"/>
		<discretizedBranchRates idref="arr2.branchRates"/>
	</rateStatistic>
	<rateCovarianceStatistic id="arr2.covariance" name="arr2.covariance">
		<treeModel idref="treeModel"/>
		<discretizedBranchRates idref="arr2.branchRates"/>
	</rateCovarianceStatistic>

	<!-- The uncorrelated relaxed clock (Drummond, Ho, Phillips & Rambaut (2006) PLoS Biology 4, e88 )-->
	<discretizedBranchRates id="endo1.branchRates">
		<treeModel idref="treeModel"/>
		<distribution>
			<logNormalDistributionModel meanInRealSpace="true">
				<mean>
					<parameter id="endo1.ucld.mean" value="1.0" lower="0.0"/>
				</mean>
				<stdev>
					<parameter id="endo1.ucld.stdev" value="0.3333333333333333" lower="0.0"/>
				</stdev>
			</logNormalDistributionModel>
		</distribution>
		<rateCategories>
			<parameter id="endo1.branchRates.categories"/>
		</rateCategories>
	</discretizedBranchRates>
	<rateStatistic id="endo1.meanRate" name="endo1.meanRate" mode="mean" internal="true" external="true">
		<treeModel idref="treeModel"/>
		<discretizedBranchRates idref="endo1.branchRates"/>
	</rateStatistic>
	<rateStatistic id="endo1.coefficientOfVariation" name="endo1.coefficientOfVariation" mode="coefficientOfVariation" internal="true" external="true">
		<treeModel idref="treeModel"/>
		<discretizedBranchRates idref="endo1.branchRates"/>
	</rateStatistic>
	<rateCovarianceStatistic id="endo1.covariance" name="endo1.covariance">
		<treeModel idref="treeModel"/>
		<discretizedBranchRates idref="endo1.branchRates"/>
	</rateCovarianceStatistic>

	<!-- The uncorrelated relaxed clock (Drummond, Ho, Phillips & Rambaut (2006) PLoS Biology 4, e88 )-->
	<discretizedBranchRates id="ef2.branchRates">
		<treeModel idref="treeModel"/>
		<distribution>
			<logNormalDistributionModel meanInRealSpace="true">
				<mean>
					<parameter id="ef2.ucld.mean" value="1.0" lower="0.0"/>
				</mean>
				<stdev>
					<parameter id="ef2.ucld.stdev" value="0.3333333333333333" lower="0.0"/>
				</stdev>
			</logNormalDistributionModel>
		</distribution>
		<rateCategories>
			<parameter id="ef2.branchRates.categories"/>
		</rateCategories>
	</discretizedBranchRates>
	<rateStatistic id="ef2.meanRate" name="ef2.meanRate" mode="mean" internal="true" external="true">
		<treeModel idref="treeModel"/>
		<discretizedBranchRates idref="ef2.branchRates"/>
	</rateStatistic>
	<rateStatistic id="ef2.coefficientOfVariation" name="ef2.coefficientOfVariation" mode="coefficientOfVariation" internal="true" external="true">
		<treeModel idref="treeModel"/>
		<discretizedBranchRates idref="ef2.branchRates"/>
	</rateStatistic>
	<rateCovarianceStatistic id="ef2.covariance" name="ef2.covariance">
		<treeModel idref="treeModel"/>
		<discretizedBranchRates idref="ef2.branchRates"/>
	</rateCovarianceStatistic>

	<!-- The uncorrelated relaxed clock (Drummond, Ho, Phillips & Rambaut (2006) PLoS Biology 4, e88 )-->
	<discretizedBranchRates id="hsp70.branchRates">
		<treeModel idref="treeModel"/>
		<distribution>
			<logNormalDistributionModel meanInRealSpace="true">
				<mean>
					<parameter id="hsp70.ucld.mean" value="1.0" lower="0.0"/>
				</mean>
				<stdev>
					<parameter id="hsp70.ucld.stdev" value="0.3333333333333333" lower="0.0"/>
				</stdev>
			</logNormalDistributionModel>
		</distribution>
		<rateCategories>
			<parameter id="hsp70.branchRates.categories"/>
		</rateCategories>
	</discretizedBranchRates>
	<rateStatistic id="hsp70.meanRate" name="hsp70.meanRate" mode="mean" internal="true" external="true">
		<treeModel idref="treeModel"/>
		<discretizedBranchRates idref="hsp70.branchRates"/>
	</rateStatistic>
	<rateStatistic id="hsp70.coefficientOfVariation" name="hsp70.coefficientOfVariation" mode="coefficientOfVariation" internal="true" external="true">
		<treeModel idref="treeModel"/>
		<discretizedBranchRates idref="hsp70.branchRates"/>
	</rateStatistic>
	<rateCovarianceStatistic id="hsp70.covariance" name="hsp70.covariance">
		<treeModel idref="treeModel"/>
		<discretizedBranchRates idref="hsp70.branchRates"/>
	</rateCovarianceStatistic>

	<!-- The uncorrelated relaxed clock (Drummond, Ho, Phillips & Rambaut (2006) PLoS Biology 4, e88 )-->
	<discretizedBranchRates id="Rcc1.branchRates">
		<treeModel idref="treeModel"/>
		<distribution>
			<logNormalDistributionModel meanInRealSpace="true">
				<mean>
					<parameter id="Rcc1.ucld.mean" value="1.0" lower="0.0"/>
				</mean>
				<stdev>
					<parameter id="Rcc1.ucld.stdev" value="0.3333333333333333" lower="0.0"/>
				</stdev>
			</logNormalDistributionModel>
		</distribution>
		<rateCategories>
			<parameter id="Rcc1.branchRates.categories"/>
		</rateCategories>
	</discretizedBranchRates>
	<rateStatistic id="Rcc1.meanRate" name="Rcc1.meanRate" mode="mean" internal="true" external="true">
		<treeModel idref="treeModel"/>
		<discretizedBranchRates idref="Rcc1.branchRates"/>
	</rateStatistic>
	<rateStatistic id="Rcc1.coefficientOfVariation" name="Rcc1.coefficientOfVariation" mode="coefficientOfVariation" internal="true" external="true">
		<treeModel idref="treeModel"/>
		<discretizedBranchRates idref="Rcc1.branchRates"/>
	</rateStatistic>
	<rateCovarianceStatistic id="Rcc1.covariance" name="Rcc1.covariance">
		<treeModel idref="treeModel"/>
		<discretizedBranchRates idref="Rcc1.branchRates"/>
	</rateCovarianceStatistic>

	<!-- The general time reversible (GTR) substitution model                    -->
	<gtrModel id="PyA.gtr">
		<frequencies>
			<frequencyModel dataType="nucleotide">
				<frequencies>
					<parameter id="PyA.frequencies" value="0.25 0.25 0.25 0.25"/>
				</frequencies>
			</frequencyModel>
		</frequencies>
		<rateAC>
			<parameter id="PyA.ac" value="1.0" lower="0.0"/>
		</rateAC>
		<rateAG>
			<parameter id="PyA.ag" value="1.0" lower="0.0"/>
		</rateAG>
		<rateAT>
			<parameter id="PyA.at" value="1.0" lower="0.0"/>
		</rateAT>
		<rateCG>
			<parameter id="PyA.cg" value="1.0" lower="0.0"/>
		</rateCG>
		<rateGT>
			<parameter id="PyA.gt" value="1.0" lower="0.0"/>
		</rateGT>
	</gtrModel>

	<!-- site model                                                              -->
	<siteModel id="PyA.siteModel">
		<substitutionModel>
			<gtrModel idref="PyA.gtr"/>
		</substitutionModel>
		<gammaShape gammaCategories="4">
			<parameter id="PyA.alpha" value="0.5" lower="0.0"/>
		</gammaShape>
		<proportionInvariant>
			<parameter id="PyA.pInv" value="0.5" lower="0.0" upper="1.0"/>
		</proportionInvariant>
	</siteModel>

	<!-- The general time reversible (GTR) substitution model                    -->
	<gtrModel id="Tpi.gtr">
		<frequencies>
			<frequencyModel dataType="nucleotide">
				<frequencies>
					<parameter id="Tpi.frequencies" value="0.25 0.25 0.25 0.25"/>
				</frequencies>
			</frequencyModel>
		</frequencies>
		<rateAC>
			<parameter id="Tpi.ac" value="1.0" lower="0.0"/>
		</rateAC>
		<rateAG>
			<parameter id="Tpi.ag" value="1.0" lower="0.0"/>
		</rateAG>
		<rateAT>
			<parameter id="Tpi.at" value="1.0" lower="0.0"/>
		</rateAT>
		<rateCG>
			<parameter id="Tpi.cg" value="1.0" lower="0.0"/>
		</rateCG>
		<rateGT>
			<parameter id="Tpi.gt" value="1.0" lower="0.0"/>
		</rateGT>
	</gtrModel>

	<!-- site model                                                              -->
	<siteModel id="Tpi.siteModel">
		<substitutionModel>
			<gtrModel idref="Tpi.gtr"/>
		</substitutionModel>
		<gammaShape gammaCategories="4">
			<parameter id="Tpi.alpha" value="0.5" lower="0.0"/>
		</gammaShape>
		<proportionInvariant>
			<parameter id="Tpi.pInv" value="0.5" lower="0.0" upper="1.0"/>
		</proportionInvariant>
	</siteModel>

	<!-- The general time reversible (GTR) substitution model                    -->
	<gtrModel id="UBA5.gtr">
		<frequencies>
			<frequencyModel dataType="nucleotide">
				<frequencies>
					<parameter id="UBA5.frequencies" value="0.25 0.25 0.25 0.25"/>
				</frequencies>
			</frequencyModel>
		</frequencies>
		<rateAC>
			<parameter id="UBA5.ac" value="1.0" lower="0.0"/>
		</rateAC>
		<rateAG>
			<parameter id="UBA5.ag" value="1.0" lower="0.0"/>
		</rateAG>
		<rateAT>
			<parameter id="UBA5.at" value="1.0" lower="0.0"/>
		</rateAT>
		<rateCG>
			<parameter id="UBA5.cg" value="1.0" lower="0.0"/>
		</rateCG>
		<rateGT>
			<parameter id="UBA5.gt" value="1.0" lower="0.0"/>
		</rateGT>
	</gtrModel>

	<!-- site model                                                              -->
	<siteModel id="UBA5.siteModel">
		<substitutionModel>
			<gtrModel idref="UBA5.gtr"/>
		</substitutionModel>
		<gammaShape gammaCategories="4">
			<parameter id="UBA5.alpha" value="0.5" lower="0.0"/>
		</gammaShape>
		<proportionInvariant>
			<parameter id="UBA5.pInv" value="0.5" lower="0.0" upper="1.0"/>
		</proportionInvariant>
	</siteModel>

	<!-- The general time reversible (GTR) substitution model                    -->
	<gtrModel id="IAP2.gtr">
		<frequencies>
			<frequencyModel dataType="nucleotide">
				<frequencies>
					<parameter id="IAP2.frequencies" value="0.25 0.25 0.25 0.25"/>
				</frequencies>
			</frequencyModel>
		</frequencies>
		<rateAC>
			<parameter id="IAP2.ac" value="1.0" lower="0.0"/>
		</rateAC>
		<rateAG>
			<parameter id="IAP2.ag" value="1.0" lower="0.0"/>
		</rateAG>
		<rateAT>
			<parameter id="IAP2.at" value="1.0" lower="0.0"/>
		</rateAT>
		<rateCG>
			<parameter id="IAP2.cg" value="1.0" lower="0.0"/>
		</rateCG>
		<rateGT>
			<parameter id="IAP2.gt" value="1.0" lower="0.0"/>
		</rateGT>
	</gtrModel>

	<!-- site model                                                              -->
	<siteModel id="IAP2.siteModel">
		<substitutionModel>
			<gtrModel idref="IAP2.gtr"/>
		</substitutionModel>
		<gammaShape gammaCategories="4">
			<parameter id="IAP2.alpha" value="0.5" lower="0.0"/>
		</gammaShape>
		<proportionInvariant>
			<parameter id="IAP2.pInv" value="0.5" lower="0.0" upper="1.0"/>
		</proportionInvariant>
	</siteModel>

	<!-- The general time reversible (GTR) substitution model                    -->
	<gtrModel id="SOD.gtr">
		<frequencies>
			<frequencyModel dataType="nucleotide">
				<frequencies>
					<parameter id="SOD.frequencies" value="0.25 0.25 0.25 0.25"/>
				</frequencies>
			</frequencyModel>
		</frequencies>
		<rateAC>
			<parameter id="SOD.ac" value="1.0" lower="0.0"/>
		</rateAC>
		<rateAG>
			<parameter id="SOD.ag" value="1.0" lower="0.0"/>
		</rateAG>
		<rateAT>
			<parameter id="SOD.at" value="1.0" lower="0.0"/>
		</rateAT>
		<rateCG>
			<parameter id="SOD.cg" value="1.0" lower="0.0"/>
		</rateCG>
		<rateGT>
			<parameter id="SOD.gt" value="1.0" lower="0.0"/>
		</rateGT>
	</gtrModel>

	<!-- site model                                                              -->
	<siteModel id="SOD.siteModel">
		<substitutionModel>
			<gtrModel idref="SOD.gtr"/>
		</substitutionModel>
		<gammaShape gammaCategories="4">
			<parameter id="SOD.alpha" value="0.5" lower="0.0"/>
		</gammaShape>
		<proportionInvariant>
			<parameter id="SOD.pInv" value="0.5" lower="0.0" upper="1.0"/>
		</proportionInvariant>
	</siteModel>

	<!-- The general time reversible (GTR) substitution model                    -->
	<gtrModel id="RNAel.gtr">
		<frequencies>
			<frequencyModel dataType="nucleotide">
				<frequencies>
					<parameter id="RNAel.frequencies" value="0.25 0.25 0.25 0.25"/>
				</frequencies>
			</frequencyModel>
		</frequencies>
		<rateAC>
			<parameter id="RNAel.ac" value="1.0" lower="0.0"/>
		</rateAC>
		<rateAG>
			<parameter id="RNAel.ag" value="1.0" lower="0.0"/>
		</rateAG>
		<rateAT>
			<parameter id="RNAel.at" value="1.0" lower="0.0"/>
		</rateAT>
		<rateCG>
			<parameter id="RNAel.cg" value="1.0" lower="0.0"/>
		</rateCG>
		<rateGT>
			<parameter id="RNAel.gt" value="1.0" lower="0.0"/>
		</rateGT>
	</gtrModel>

	<!-- site model                                                              -->
	<siteModel id="RNAel.siteModel">
		<substitutionModel>
			<gtrModel idref="RNAel.gtr"/>
		</substitutionModel>
		<gammaShape gammaCategories="4">
			<parameter id="RNAel.alpha" value="0.5" lower="0.0"/>
		</gammaShape>
		<proportionInvariant>
			<parameter id="RNAel.pInv" value="0.5" lower="0.0" upper="1.0"/>
		</proportionInvariant>
	</siteModel>

	<!-- The general time reversible (GTR) substitution model                    -->
	<gtrModel id="Dea2.gtr">
		<frequencies>
			<frequencyModel dataType="nucleotide">
				<frequencies>
					<parameter id="Dea2.frequencies" value="0.25 0.25 0.25 0.25"/>
				</frequencies>
			</frequencyModel>
		</frequencies>
		<rateAC>
			<parameter id="Dea2.ac" value="1.0" lower="0.0"/>
		</rateAC>
		<rateAG>
			<parameter id="Dea2.ag" value="1.0" lower="0.0"/>
		</rateAG>
		<rateAT>
			<parameter id="Dea2.at" value="1.0" lower="0.0"/>
		</rateAT>
		<rateCG>
			<parameter id="Dea2.cg" value="1.0" lower="0.0"/>
		</rateCG>
		<rateGT>
			<parameter id="Dea2.gt" value="1.0" lower="0.0"/>
		</rateGT>
	</gtrModel>

	<!-- site model                                                              -->
	<siteModel id="Dea2.siteModel">
		<substitutionModel>
			<gtrModel idref="Dea2.gtr"/>
		</substitutionModel>
		<gammaShape gammaCategories="4">
			<parameter id="Dea2.alpha" value="0.5" lower="0.0"/>
		</gammaShape>
		<proportionInvariant>
			<parameter id="Dea2.pInv" value="0.5" lower="0.0" upper="1.0"/>
		</proportionInvariant>
	</siteModel>

	<!-- The general time reversible (GTR) substitution model                    -->
	<gtrModel id="CTR9.gtr">
		<frequencies>
			<frequencyModel dataType="nucleotide">
				<frequencies>
					<parameter id="CTR9.frequencies" value="0.25 0.25 0.25 0.25"/>
				</frequencies>
			</frequencyModel>
		</frequencies>
		<rateAC>
			<parameter id="CTR9.ac" value="1.0" lower="0.0"/>
		</rateAC>
		<rateAG>
			<parameter id="CTR9.ag" value="1.0" lower="0.0"/>
		</rateAG>
		<rateAT>
			<parameter id="CTR9.at" value="1.0" lower="0.0"/>
		</rateAT>
		<rateCG>
			<parameter id="CTR9.cg" value="1.0" lower="0.0"/>
		</rateCG>
		<rateGT>
			<parameter id="CTR9.gt" value="1.0" lower="0.0"/>
		</rateGT>
	</gtrModel>

	<!-- site model                                                              -->
	<siteModel id="CTR9.siteModel">
		<substitutionModel>
			<gtrModel idref="CTR9.gtr"/>
		</substitutionModel>
		<gammaShape gammaCategories="4">
			<parameter id="CTR9.alpha" value="0.5" lower="0.0"/>
		</gammaShape>
		<proportionInvariant>
			<parameter id="CTR9.pInv" value="0.5" lower="0.0" upper="1.0"/>
		</proportionInvariant>
	</siteModel>

	<!-- The general time reversible (GTR) substitution model                    -->
	<gtrModel id="cyC.gtr">
		<frequencies>
			<frequencyModel dataType="nucleotide">
				<frequencies>
					<parameter id="cyC.frequencies" value="0.25 0.25 0.25 0.25"/>
				</frequencies>
			</frequencyModel>
		</frequencies>
		<rateAC>
			<parameter id="cyC.ac" value="1.0" lower="0.0"/>
		</rateAC>
		<rateAG>
			<parameter id="cyC.ag" value="1.0" lower="0.0"/>
		</rateAG>
		<rateAT>
			<parameter id="cyC.at" value="1.0" lower="0.0"/>
		</rateAT>
		<rateCG>
			<parameter id="cyC.cg" value="1.0" lower="0.0"/>
		</rateCG>
		<rateGT>
			<parameter id="cyC.gt" value="1.0" lower="0.0"/>
		</rateGT>
	</gtrModel>

	<!-- site model                                                              -->
	<siteModel id="cyC.siteModel">
		<substitutionModel>
			<gtrModel idref="cyC.gtr"/>
		</substitutionModel>
		<gammaShape gammaCategories="4">
			<parameter id="cyC.alpha" value="0.5" lower="0.0"/>
		</gammaShape>
		<proportionInvariant>
			<parameter id="cyC.pInv" value="0.5" lower="0.0" upper="1.0"/>
		</proportionInvariant>
	</siteModel>

	<!-- The general time reversible (GTR) substitution model                    -->
	<gtrModel id="cda4.gtr">
		<frequencies>
			<frequencyModel dataType="nucleotide">
				<frequencies>
					<parameter id="cda4.frequencies" value="0.25 0.25 0.25 0.25"/>
				</frequencies>
			</frequencyModel>
		</frequencies>
		<rateAC>
			<parameter id="cda4.ac" value="1.0" lower="0.0"/>
		</rateAC>
		<rateAG>
			<parameter id="cda4.ag" value="1.0" lower="0.0"/>
		</rateAG>
		<rateAT>
			<parameter id="cda4.at" value="1.0" lower="0.0"/>
		</rateAT>
		<rateCG>
			<parameter id="cda4.cg" value="1.0" lower="0.0"/>
		</rateCG>
		<rateGT>
			<parameter id="cda4.gt" value="1.0" lower="0.0"/>
		</rateGT>
	</gtrModel>

	<!-- site model                                                              -->
	<siteModel id="cda4.siteModel">
		<substitutionModel>
			<gtrModel idref="cda4.gtr"/>
		</substitutionModel>
		<gammaShape gammaCategories="4">
			<parameter id="cda4.alpha" value="0.5" lower="0.0"/>
		</gammaShape>
		<proportionInvariant>
			<parameter id="cda4.pInv" value="0.5" lower="0.0" upper="1.0"/>
		</proportionInvariant>
	</siteModel>

	<!-- The general time reversible (GTR) substitution model                    -->
	<gtrModel id="hyde.gtr">
		<frequencies>
			<frequencyModel dataType="nucleotide">
				<frequencies>
					<parameter id="hyde.frequencies" value="0.25 0.25 0.25 0.25"/>
				</frequencies>
			</frequencyModel>
		</frequencies>
		<rateAC>
			<parameter id="hyde.ac" value="1.0" lower="0.0"/>
		</rateAC>
		<rateAG>
			<parameter id="hyde.ag" value="1.0" lower="0.0"/>
		</rateAG>
		<rateAT>
			<parameter id="hyde.at" value="1.0" lower="0.0"/>
		</rateAT>
		<rateCG>
			<parameter id="hyde.cg" value="1.0" lower="0.0"/>
		</rateCG>
		<rateGT>
			<parameter id="hyde.gt" value="1.0" lower="0.0"/>
		</rateGT>
	</gtrModel>

	<!-- site model                                                              -->
	<siteModel id="hyde.siteModel">
		<substitutionModel>
			<gtrModel idref="hyde.gtr"/>
		</substitutionModel>
		<gammaShape gammaCategories="4">
			<parameter id="hyde.alpha" value="0.5" lower="0.0"/>
		</gammaShape>
		<proportionInvariant>
			<parameter id="hyde.pInv" value="0.5" lower="0.0" upper="1.0"/>
		</proportionInvariant>
	</siteModel>

	<!-- The general time reversible (GTR) substitution model                    -->
	<gtrModel id="arr2.gtr">
		<frequencies>
			<frequencyModel dataType="nucleotide">
				<frequencies>
					<parameter id="arr2.frequencies" value="0.25 0.25 0.25 0.25"/>
				</frequencies>
			</frequencyModel>
		</frequencies>
		<rateAC>
			<parameter id="arr2.ac" value="1.0" lower="0.0"/>
		</rateAC>
		<rateAG>
			<parameter id="arr2.ag" value="1.0" lower="0.0"/>
		</rateAG>
		<rateAT>
			<parameter id="arr2.at" value="1.0" lower="0.0"/>
		</rateAT>
		<rateCG>
			<parameter id="arr2.cg" value="1.0" lower="0.0"/>
		</rateCG>
		<rateGT>
			<parameter id="arr2.gt" value="1.0" lower="0.0"/>
		</rateGT>
	</gtrModel>

	<!-- site model                                                              -->
	<siteModel id="arr2.siteModel">
		<substitutionModel>
			<gtrModel idref="arr2.gtr"/>
		</substitutionModel>
		<gammaShape gammaCategories="4">
			<parameter id="arr2.alpha" value="0.5" lower="0.0"/>
		</gammaShape>
		<proportionInvariant>
			<parameter id="arr2.pInv" value="0.5" lower="0.0" upper="1.0"/>
		</proportionInvariant>
	</siteModel>

	<!-- The general time reversible (GTR) substitution model                    -->
	<gtrModel id="endo1.gtr">
		<frequencies>
			<frequencyModel dataType="nucleotide">
				<frequencies>
					<parameter id="endo1.frequencies" value="0.25 0.25 0.25 0.25"/>
				</frequencies>
			</frequencyModel>
		</frequencies>
		<rateAC>
			<parameter id="endo1.ac" value="1.0" lower="0.0"/>
		</rateAC>
		<rateAG>
			<parameter id="endo1.ag" value="1.0" lower="0.0"/>
		</rateAG>
		<rateAT>
			<parameter id="endo1.at" value="1.0" lower="0.0"/>
		</rateAT>
		<rateCG>
			<parameter id="endo1.cg" value="1.0" lower="0.0"/>
		</rateCG>
		<rateGT>
			<parameter id="endo1.gt" value="1.0" lower="0.0"/>
		</rateGT>
	</gtrModel>

	<!-- site model                                                              -->
	<siteModel id="endo1.siteModel">
		<substitutionModel>
			<gtrModel idref="endo1.gtr"/>
		</substitutionModel>
		<gammaShape gammaCategories="4">
			<parameter id="endo1.alpha" value="0.5" lower="0.0"/>
		</gammaShape>
		<proportionInvariant>
			<parameter id="endo1.pInv" value="0.5" lower="0.0" upper="1.0"/>
		</proportionInvariant>
	</siteModel>

	<!-- The general time reversible (GTR) substitution model                    -->
	<gtrModel id="ef2.gtr">
		<frequencies>
			<frequencyModel dataType="nucleotide">
				<frequencies>
					<parameter id="ef2.frequencies" value="0.25 0.25 0.25 0.25"/>
				</frequencies>
			</frequencyModel>
		</frequencies>
		<rateAC>
			<parameter id="ef2.ac" value="1.0" lower="0.0"/>
		</rateAC>
		<rateAG>
			<parameter id="ef2.ag" value="1.0" lower="0.0"/>
		</rateAG>
		<rateAT>
			<parameter id="ef2.at" value="1.0" lower="0.0"/>
		</rateAT>
		<rateCG>
			<parameter id="ef2.cg" value="1.0" lower="0.0"/>
		</rateCG>
		<rateGT>
			<parameter id="ef2.gt" value="1.0" lower="0.0"/>
		</rateGT>
	</gtrModel>

	<!-- site model                                                              -->
	<siteModel id="ef2.siteModel">
		<substitutionModel>
			<gtrModel idref="ef2.gtr"/>
		</substitutionModel>
		<gammaShape gammaCategories="4">
			<parameter id="ef2.alpha" value="0.5" lower="0.0"/>
		</gammaShape>
		<proportionInvariant>
			<parameter id="ef2.pInv" value="0.5" lower="0.0" upper="1.0"/>
		</proportionInvariant>
	</siteModel>

	<!-- The general time reversible (GTR) substitution model                    -->
	<gtrModel id="hsp70.gtr">
		<frequencies>
			<frequencyModel dataType="nucleotide">
				<frequencies>
					<parameter id="hsp70.frequencies" value="0.25 0.25 0.25 0.25"/>
				</frequencies>
			</frequencyModel>
		</frequencies>
		<rateAC>
			<parameter id="hsp70.ac" value="1.0" lower="0.0"/>
		</rateAC>
		<rateAG>
			<parameter id="hsp70.ag" value="1.0" lower="0.0"/>
		</rateAG>
		<rateAT>
			<parameter id="hsp70.at" value="1.0" lower="0.0"/>
		</rateAT>
		<rateCG>
			<parameter id="hsp70.cg" value="1.0" lower="0.0"/>
		</rateCG>
		<rateGT>
			<parameter id="hsp70.gt" value="1.0" lower="0.0"/>
		</rateGT>
	</gtrModel>

	<!-- site model                                                              -->
	<siteModel id="hsp70.siteModel">
		<substitutionModel>
			<gtrModel idref="hsp70.gtr"/>
		</substitutionModel>
		<gammaShape gammaCategories="4">
			<parameter id="hsp70.alpha" value="0.5" lower="0.0"/>
		</gammaShape>
		<proportionInvariant>
			<parameter id="hsp70.pInv" value="0.5" lower="0.0" upper="1.0"/>
		</proportionInvariant>
	</siteModel>

	<!-- The general time reversible (GTR) substitution model                    -->
	<gtrModel id="Rcc1.gtr">
		<frequencies>
			<frequencyModel dataType="nucleotide">
				<frequencies>
					<parameter id="Rcc1.frequencies" value="0.25 0.25 0.25 0.25"/>
				</frequencies>
			</frequencyModel>
		</frequencies>
		<rateAC>
			<parameter id="Rcc1.ac" value="1.0" lower="0.0"/>
		</rateAC>
		<rateAG>
			<parameter id="Rcc1.ag" value="1.0" lower="0.0"/>
		</rateAG>
		<rateAT>
			<parameter id="Rcc1.at" value="1.0" lower="0.0"/>
		</rateAT>
		<rateCG>
			<parameter id="Rcc1.cg" value="1.0" lower="0.0"/>
		</rateCG>
		<rateGT>
			<parameter id="Rcc1.gt" value="1.0" lower="0.0"/>
		</rateGT>
	</gtrModel>

	<!-- site model                                                              -->
	<siteModel id="Rcc1.siteModel">
		<substitutionModel>
			<gtrModel idref="Rcc1.gtr"/>
		</substitutionModel>
		<gammaShape gammaCategories="4">
			<parameter id="Rcc1.alpha" value="0.5" lower="0.0"/>
		</gammaShape>
		<proportionInvariant>
			<parameter id="Rcc1.pInv" value="0.5" lower="0.0" upper="1.0"/>
		</proportionInvariant>
	</siteModel>

	<!-- Likelihood for tree given sequence data                                 -->
	<treeLikelihood id="PyA.treeLikelihood" useAmbiguities="false">
		<patterns idref="PyA.patterns"/>
		<treeModel idref="treeModel"/>
		<siteModel idref="PyA.siteModel"/>
		<discretizedBranchRates idref="PyA.branchRates"/>
	</treeLikelihood>

	<!-- Likelihood for tree given sequence data                                 -->
	<treeLikelihood id="Tpi.treeLikelihood" useAmbiguities="false">
		<patterns idref="Tpi.patterns"/>
		<treeModel idref="treeModel"/>
		<siteModel idref="Tpi.siteModel"/>
		<discretizedBranchRates idref="Tpi.branchRates"/>
	</treeLikelihood>

	<!-- Likelihood for tree given sequence data                                 -->
	<treeLikelihood id="UBA5.treeLikelihood" useAmbiguities="false">
		<patterns idref="UBA5.patterns"/>
		<treeModel idref="treeModel"/>
		<siteModel idref="UBA5.siteModel"/>
		<discretizedBranchRates idref="UBA5.branchRates"/>
	</treeLikelihood>

	<!-- Likelihood for tree given sequence data                                 -->
	<treeLikelihood id="IAP2.treeLikelihood" useAmbiguities="false">
		<patterns idref="IAP2.patterns"/>
		<treeModel idref="treeModel"/>
		<siteModel idref="IAP2.siteModel"/>
		<discretizedBranchRates idref="IAP2.branchRates"/>
	</treeLikelihood>

	<!-- Likelihood for tree given sequence data                                 -->
	<treeLikelihood id="SOD.treeLikelihood" useAmbiguities="false">
		<patterns idref="SOD.patterns"/>
		<treeModel idref="treeModel"/>
		<siteModel idref="SOD.siteModel"/>
		<discretizedBranchRates idref="SOD.branchRates"/>
	</treeLikelihood>

	<!-- Likelihood for tree given sequence data                                 -->
	<treeLikelihood id="RNAel.treeLikelihood" useAmbiguities="false">
		<patterns idref="RNAel.patterns"/>
		<treeModel idref="treeModel"/>
		<siteModel idref="RNAel.siteModel"/>
		<discretizedBranchRates idref="RNAel.branchRates"/>
	</treeLikelihood>

	<!-- Likelihood for tree given sequence data                                 -->
	<treeLikelihood id="Dea2.treeLikelihood" useAmbiguities="false">
		<patterns idref="Dea2.patterns"/>
		<treeModel idref="treeModel"/>
		<siteModel idref="Dea2.siteModel"/>
		<discretizedBranchRates idref="Dea2.branchRates"/>
	</treeLikelihood>

	<!-- Likelihood for tree given sequence data                                 -->
	<treeLikelihood id="CTR9.treeLikelihood" useAmbiguities="false">
		<patterns idref="CTR9.patterns"/>
		<treeModel idref="treeModel"/>
		<siteModel idref="CTR9.siteModel"/>
		<discretizedBranchRates idref="CTR9.branchRates"/>
	</treeLikelihood>

	<!-- Likelihood for tree given sequence data                                 -->
	<treeLikelihood id="cyC.treeLikelihood" useAmbiguities="false">
		<patterns idref="cyC.patterns"/>
		<treeModel idref="treeModel"/>
		<siteModel idref="cyC.siteModel"/>
		<discretizedBranchRates idref="cyC.branchRates"/>
	</treeLikelihood>

	<!-- Likelihood for tree given sequence data                                 -->
	<treeLikelihood id="cda4.treeLikelihood" useAmbiguities="false">
		<patterns idref="cda4.patterns"/>
		<treeModel idref="treeModel"/>
		<siteModel idref="cda4.siteModel"/>
		<discretizedBranchRates idref="cda4.branchRates"/>
	</treeLikelihood>

	<!-- Likelihood for tree given sequence data                                 -->
	<treeLikelihood id="hyde.treeLikelihood" useAmbiguities="false">
		<patterns idref="hyde.patterns"/>
		<treeModel idref="treeModel"/>
		<siteModel idref="hyde.siteModel"/>
		<discretizedBranchRates idref="hyde.branchRates"/>
	</treeLikelihood>

	<!-- Likelihood for tree given sequence data                                 -->
	<treeLikelihood id="arr2.treeLikelihood" useAmbiguities="false">
		<patterns idref="arr2.patterns"/>
		<treeModel idref="treeModel"/>
		<siteModel idref="arr2.siteModel"/>
		<discretizedBranchRates idref="arr2.branchRates"/>
	</treeLikelihood>

	<!-- Likelihood for tree given sequence data                                 -->
	<treeLikelihood id="endo1.treeLikelihood" useAmbiguities="false">
		<patterns idref="endo1.patterns"/>
		<treeModel idref="treeModel"/>
		<siteModel idref="endo1.siteModel"/>
		<discretizedBranchRates idref="endo1.branchRates"/>
	</treeLikelihood>

	<!-- Likelihood for tree given sequence data                                 -->
	<treeLikelihood id="ef2.treeLikelihood" useAmbiguities="false">
		<patterns idref="ef2.patterns"/>
		<treeModel idref="treeModel"/>
		<siteModel idref="ef2.siteModel"/>
		<discretizedBranchRates idref="ef2.branchRates"/>
	</treeLikelihood>

	<!-- Likelihood for tree given sequence data                                 -->
	<treeLikelihood id="hsp70.treeLikelihood" useAmbiguities="false">
		<patterns idref="hsp70.patterns"/>
		<treeModel idref="treeModel"/>
		<siteModel idref="hsp70.siteModel"/>
		<discretizedBranchRates idref="hsp70.branchRates"/>
	</treeLikelihood>

	<!-- Likelihood for tree given sequence data                                 -->
	<treeLikelihood id="Rcc1.treeLikelihood" useAmbiguities="false">
		<patterns idref="Rcc1.patterns"/>
		<treeModel idref="treeModel"/>
		<siteModel idref="Rcc1.siteModel"/>
		<discretizedBranchRates idref="Rcc1.branchRates"/>
	</treeLikelihood>

	<!-- Define operators                                                        -->
	<operators id="operators" optimizationSchedule="default">
		<scaleOperator scaleFactor="0.75" weight="0.1">
			<parameter idref="PyA.ac"/>
		</scaleOperator>
		<scaleOperator scaleFactor="0.75" weight="0.1">
			<parameter idref="PyA.ag"/>
		</scaleOperator>
		<scaleOperator scaleFactor="0.75" weight="0.1">
			<parameter idref="PyA.at"/>
		</scaleOperator>
		<scaleOperator scaleFactor="0.75" weight="0.1">
			<parameter idref="PyA.cg"/>
		</scaleOperator>
		<scaleOperator scaleFactor="0.75" weight="0.1">
			<parameter idref="PyA.gt"/>
		</scaleOperator>
		<deltaExchange delta="0.01" weight="0.1">
			<parameter idref="PyA.frequencies"/>
		</deltaExchange>
		<scaleOperator scaleFactor="0.75" weight="0.1">
			<parameter idref="PyA.alpha"/>
		</scaleOperator>
		<scaleOperator scaleFactor="0.75" weight="0.1">
			<parameter idref="PyA.pInv"/>
		</scaleOperator>
		<scaleOperator scaleFactor="0.75" weight="0.1">
			<parameter idref="Tpi.ac"/>
		</scaleOperator>
		<scaleOperator scaleFactor="0.75" weight="0.1">
			<parameter idref="Tpi.ag"/>
		</scaleOperator>
		<scaleOperator scaleFactor="0.75" weight="0.1">
			<parameter idref="Tpi.at"/>
		</scaleOperator>
		<scaleOperator scaleFactor="0.75" weight="0.1">
			<parameter idref="Tpi.cg"/>
		</scaleOperator>
		<scaleOperator scaleFactor="0.75" weight="0.1">
			<parameter idref="Tpi.gt"/>
		</scaleOperator>
		<deltaExchange delta="0.01" weight="0.1">
			<parameter idref="Tpi.frequencies"/>
		</deltaExchange>
		<scaleOperator scaleFactor="0.75" weight="0.1">
			<parameter idref="Tpi.alpha"/>
		</scaleOperator>
		<scaleOperator scaleFactor="0.75" weight="0.1">
			<parameter idref="Tpi.pInv"/>
		</scaleOperator>
		<scaleOperator scaleFactor="0.75" weight="0.1">
			<parameter idref="UBA5.ac"/>
		</scaleOperator>
		<scaleOperator scaleFactor="0.75" weight="0.1">
			<parameter idref="UBA5.ag"/>
		</scaleOperator>
		<scaleOperator scaleFactor="0.75" weight="0.1">
			<parameter idref="UBA5.at"/>
		</scaleOperator>
		<scaleOperator scaleFactor="0.75" weight="0.1">
			<parameter idref="UBA5.cg"/>
		</scaleOperator>
		<scaleOperator scaleFactor="0.75" weight="0.1">
			<parameter idref="UBA5.gt"/>
		</scaleOperator>
		<deltaExchange delta="0.01" weight="0.1">
			<parameter idref="UBA5.frequencies"/>
		</deltaExchange>
		<scaleOperator scaleFactor="0.75" weight="0.1">
			<parameter idref="UBA5.alpha"/>
		</scaleOperator>
		<scaleOperator scaleFactor="0.75" weight="0.1">
			<parameter idref="UBA5.pInv"/>
		</scaleOperator>
		<scaleOperator scaleFactor="0.75" weight="0.1">
			<parameter idref="IAP2.ac"/>
		</scaleOperator>
		<scaleOperator scaleFactor="0.75" weight="0.1">
			<parameter idref="IAP2.ag"/>
		</scaleOperator>
		<scaleOperator scaleFactor="0.75" weight="0.1">
			<parameter idref="IAP2.at"/>
		</scaleOperator>
		<scaleOperator scaleFactor="0.75" weight="0.1">
			<parameter idref="IAP2.cg"/>
		</scaleOperator>
		<scaleOperator scaleFactor="0.75" weight="0.1">
			<parameter idref="IAP2.gt"/>
		</scaleOperator>
		<deltaExchange delta="0.01" weight="0.1">
			<parameter idref="IAP2.frequencies"/>
		</deltaExchange>
		<scaleOperator scaleFactor="0.75" weight="0.1">
			<parameter idref="IAP2.alpha"/>
		</scaleOperator>
		<scaleOperator scaleFactor="0.75" weight="0.1">
			<parameter idref="IAP2.pInv"/>
		</scaleOperator>
		<scaleOperator scaleFactor="0.75" weight="0.1">
			<parameter idref="SOD.ac"/>
		</scaleOperator>
		<scaleOperator scaleFactor="0.75" weight="0.1">
			<parameter idref="SOD.ag"/>
		</scaleOperator>
		<scaleOperator scaleFactor="0.75" weight="0.1">
			<parameter idref="SOD.at"/>
		</scaleOperator>
		<scaleOperator scaleFactor="0.75" weight="0.1">
			<parameter idref="SOD.cg"/>
		</scaleOperator>
		<scaleOperator scaleFactor="0.75" weight="0.1">
			<parameter idref="SOD.gt"/>
		</scaleOperator>
		<deltaExchange delta="0.01" weight="0.1">
			<parameter idref="SOD.frequencies"/>
		</deltaExchange>
		<scaleOperator scaleFactor="0.75" weight="0.1">
			<parameter idref="SOD.alpha"/>
		</scaleOperator>
		<scaleOperator scaleFactor="0.75" weight="0.1">
			<parameter idref="SOD.pInv"/>
		</scaleOperator>
		<scaleOperator scaleFactor="0.75" weight="0.1">
			<parameter idref="RNAel.ac"/>
		</scaleOperator>
		<scaleOperator scaleFactor="0.75" weight="0.1">
			<parameter idref="RNAel.ag"/>
		</scaleOperator>
		<scaleOperator scaleFactor="0.75" weight="0.1">
			<parameter idref="RNAel.at"/>
		</scaleOperator>
		<scaleOperator scaleFactor="0.75" weight="0.1">
			<parameter idref="RNAel.cg"/>
		</scaleOperator>
		<scaleOperator scaleFactor="0.75" weight="0.1">
			<parameter idref="RNAel.gt"/>
		</scaleOperator>
		<deltaExchange delta="0.01" weight="0.1">
			<parameter idref="RNAel.frequencies"/>
		</deltaExchange>
		<scaleOperator scaleFactor="0.75" weight="0.1">
			<parameter idref="RNAel.alpha"/>
		</scaleOperator>
		<scaleOperator scaleFactor="0.75" weight="0.1">
			<parameter idref="RNAel.pInv"/>
		</scaleOperator>
		<scaleOperator scaleFactor="0.75" weight="0.1">
			<parameter idref="Dea2.ac"/>
		</scaleOperator>
		<scaleOperator scaleFactor="0.75" weight="0.1">
			<parameter idref="Dea2.ag"/>
		</scaleOperator>
		<scaleOperator scaleFactor="0.75" weight="0.1">
			<parameter idref="Dea2.at"/>
		</scaleOperator>
		<scaleOperator scaleFactor="0.75" weight="0.1">
			<parameter idref="Dea2.cg"/>
		</scaleOperator>
		<scaleOperator scaleFactor="0.75" weight="0.1">
			<parameter idref="Dea2.gt"/>
		</scaleOperator>
		<deltaExchange delta="0.01" weight="0.1">
			<parameter idref="Dea2.frequencies"/>
		</deltaExchange>
		<scaleOperator scaleFactor="0.75" weight="0.1">
			<parameter idref="Dea2.alpha"/>
		</scaleOperator>
		<scaleOperator scaleFactor="0.75" weight="0.1">
			<parameter idref="Dea2.pInv"/>
		</scaleOperator>
		<scaleOperator scaleFactor="0.75" weight="0.1">
			<parameter idref="CTR9.ac"/>
		</scaleOperator>
		<scaleOperator scaleFactor="0.75" weight="0.1">
			<parameter idref="CTR9.ag"/>
		</scaleOperator>
		<scaleOperator scaleFactor="0.75" weight="0.1">
			<parameter idref="CTR9.at"/>
		</scaleOperator>
		<scaleOperator scaleFactor="0.75" weight="0.1">
			<parameter idref="CTR9.cg"/>
		</scaleOperator>
		<scaleOperator scaleFactor="0.75" weight="0.1">
			<parameter idref="CTR9.gt"/>
		</scaleOperator>
		<deltaExchange delta="0.01" weight="0.1">
			<parameter idref="CTR9.frequencies"/>
		</deltaExchange>
		<scaleOperator scaleFactor="0.75" weight="0.1">
			<parameter idref="CTR9.alpha"/>
		</scaleOperator>
		<scaleOperator scaleFactor="0.75" weight="0.1">
			<parameter idref="CTR9.pInv"/>
		</scaleOperator>
		<scaleOperator scaleFactor="0.75" weight="0.1">
			<parameter idref="cyC.ac"/>
		</scaleOperator>
		<scaleOperator scaleFactor="0.75" weight="0.1">
			<parameter idref="cyC.ag"/>
		</scaleOperator>
		<scaleOperator scaleFactor="0.75" weight="0.1">
			<parameter idref="cyC.at"/>
		</scaleOperator>
		<scaleOperator scaleFactor="0.75" weight="0.1">
			<parameter idref="cyC.cg"/>
		</scaleOperator>
		<scaleOperator scaleFactor="0.75" weight="0.1">
			<parameter idref="cyC.gt"/>
		</scaleOperator>
		<deltaExchange delta="0.01" weight="0.1">
			<parameter idref="cyC.frequencies"/>
		</deltaExchange>
		<scaleOperator scaleFactor="0.75" weight="0.1">
			<parameter idref="cyC.alpha"/>
		</scaleOperator>
		<scaleOperator scaleFactor="0.75" weight="0.1">
			<parameter idref="cyC.pInv"/>
		</scaleOperator>
		<scaleOperator scaleFactor="0.75" weight="0.1">
			<parameter idref="cda4.ac"/>
		</scaleOperator>
		<scaleOperator scaleFactor="0.75" weight="0.1">
			<parameter idref="cda4.ag"/>
		</scaleOperator>
		<scaleOperator scaleFactor="0.75" weight="0.1">
			<parameter idref="cda4.at"/>
		</scaleOperator>
		<scaleOperator scaleFactor="0.75" weight="0.1">
			<parameter idref="cda4.cg"/>
		</scaleOperator>
		<scaleOperator scaleFactor="0.75" weight="0.1">
			<parameter idref="cda4.gt"/>
		</scaleOperator>
		<deltaExchange delta="0.01" weight="0.1">
			<parameter idref="cda4.frequencies"/>
		</deltaExchange>
		<scaleOperator scaleFactor="0.75" weight="0.1">
			<parameter idref="cda4.alpha"/>
		</scaleOperator>
		<scaleOperator scaleFactor="0.75" weight="0.1">
			<parameter idref="cda4.pInv"/>
		</scaleOperator>
		<scaleOperator scaleFactor="0.75" weight="0.1">
			<parameter idref="hyde.ac"/>
		</scaleOperator>
		<scaleOperator scaleFactor="0.75" weight="0.1">
			<parameter idref="hyde.ag"/>
		</scaleOperator>
		<scaleOperator scaleFactor="0.75" weight="0.1">
			<parameter idref="hyde.at"/>
		</scaleOperator>
		<scaleOperator scaleFactor="0.75" weight="0.1">
			<parameter idref="hyde.cg"/>
		</scaleOperator>
		<scaleOperator scaleFactor="0.75" weight="0.1">
			<parameter idref="hyde.gt"/>
		</scaleOperator>
		<deltaExchange delta="0.01" weight="0.1">
			<parameter idref="hyde.frequencies"/>
		</deltaExchange>
		<scaleOperator scaleFactor="0.75" weight="0.1">
			<parameter idref="hyde.alpha"/>
		</scaleOperator>
		<scaleOperator scaleFactor="0.75" weight="0.1">
			<parameter idref="hyde.pInv"/>
		</scaleOperator>
		<scaleOperator scaleFactor="0.75" weight="0.1">
			<parameter idref="arr2.ac"/>
		</scaleOperator>
		<scaleOperator scaleFactor="0.75" weight="0.1">
			<parameter idref="arr2.ag"/>
		</scaleOperator>
		<scaleOperator scaleFactor="0.75" weight="0.1">
			<parameter idref="arr2.at"/>
		</scaleOperator>
		<scaleOperator scaleFactor="0.75" weight="0.1">
			<parameter idref="arr2.cg"/>
		</scaleOperator>
		<scaleOperator scaleFactor="0.75" weight="0.1">
			<parameter idref="arr2.gt"/>
		</scaleOperator>
		<deltaExchange delta="0.01" weight="0.1">
			<parameter idref="arr2.frequencies"/>
		</deltaExchange>
		<scaleOperator scaleFactor="0.75" weight="0.1">
			<parameter idref="arr2.alpha"/>
		</scaleOperator>
		<scaleOperator scaleFactor="0.75" weight="0.1">
			<parameter idref="arr2.pInv"/>
		</scaleOperator>
		<scaleOperator scaleFactor="0.75" weight="0.1">
			<parameter idref="endo1.ac"/>
		</scaleOperator>
		<scaleOperator scaleFactor="0.75" weight="0.1">
			<parameter idref="endo1.ag"/>
		</scaleOperator>
		<scaleOperator scaleFactor="0.75" weight="0.1">
			<parameter idref="endo1.at"/>
		</scaleOperator>
		<scaleOperator scaleFactor="0.75" weight="0.1">
			<parameter idref="endo1.cg"/>
		</scaleOperator>
		<scaleOperator scaleFactor="0.75" weight="0.1">
			<parameter idref="endo1.gt"/>
		</scaleOperator>
		<deltaExchange delta="0.01" weight="0.1">
			<parameter idref="endo1.frequencies"/>
		</deltaExchange>
		<scaleOperator scaleFactor="0.75" weight="0.1">
			<parameter idref="endo1.alpha"/>
		</scaleOperator>
		<scaleOperator scaleFactor="0.75" weight="0.1">
			<parameter idref="endo1.pInv"/>
		</scaleOperator>
		<scaleOperator scaleFactor="0.75" weight="0.1">
			<parameter idref="ef2.ac"/>
		</scaleOperator>
		<scaleOperator scaleFactor="0.75" weight="0.1">
			<parameter idref="ef2.ag"/>
		</scaleOperator>
		<scaleOperator scaleFactor="0.75" weight="0.1">
			<parameter idref="ef2.at"/>
		</scaleOperator>
		<scaleOperator scaleFactor="0.75" weight="0.1">
			<parameter idref="ef2.cg"/>
		</scaleOperator>
		<scaleOperator scaleFactor="0.75" weight="0.1">
			<parameter idref="ef2.gt"/>
		</scaleOperator>
		<deltaExchange delta="0.01" weight="0.1">
			<parameter idref="ef2.frequencies"/>
		</deltaExchange>
		<scaleOperator scaleFactor="0.75" weight="0.1">
			<parameter idref="ef2.alpha"/>
		</scaleOperator>
		<scaleOperator scaleFactor="0.75" weight="0.1">
			<parameter idref="ef2.pInv"/>
		</scaleOperator>
		<scaleOperator scaleFactor="0.75" weight="0.1">
			<parameter idref="hsp70.ac"/>
		</scaleOperator>
		<scaleOperator scaleFactor="0.75" weight="0.1">
			<parameter idref="hsp70.ag"/>
		</scaleOperator>
		<scaleOperator scaleFactor="0.75" weight="0.1">
			<parameter idref="hsp70.at"/>
		</scaleOperator>
		<scaleOperator scaleFactor="0.75" weight="0.1">
			<parameter idref="hsp70.cg"/>
		</scaleOperator>
		<scaleOperator scaleFactor="0.75" weight="0.1">
			<parameter idref="hsp70.gt"/>
		</scaleOperator>
		<deltaExchange delta="0.01" weight="0.1">
			<parameter idref="hsp70.frequencies"/>
		</deltaExchange>
		<scaleOperator scaleFactor="0.75" weight="0.1">
			<parameter idref="hsp70.alpha"/>
		</scaleOperator>
		<scaleOperator scaleFactor="0.75" weight="0.1">
			<parameter idref="hsp70.pInv"/>
		</scaleOperator>
		<scaleOperator scaleFactor="0.75" weight="0.1">
			<parameter idref="Rcc1.ac"/>
		</scaleOperator>
		<scaleOperator scaleFactor="0.75" weight="0.1">
			<parameter idref="Rcc1.ag"/>
		</scaleOperator>
		<scaleOperator scaleFactor="0.75" weight="0.1">
			<parameter idref="Rcc1.at"/>
		</scaleOperator>
		<scaleOperator scaleFactor="0.75" weight="0.1">
			<parameter idref="Rcc1.cg"/>
		</scaleOperator>
		<scaleOperator scaleFactor="0.75" weight="0.1">
			<parameter idref="Rcc1.gt"/>
		</scaleOperator>
		<deltaExchange delta="0.01" weight="0.1">
			<parameter idref="Rcc1.frequencies"/>
		</deltaExchange>
		<scaleOperator scaleFactor="0.75" weight="0.1">
			<parameter idref="Rcc1.alpha"/>
		</scaleOperator>
		<scaleOperator scaleFactor="0.75" weight="0.1">
			<parameter idref="Rcc1.pInv"/>
		</scaleOperator>
		<scaleOperator scaleFactor="0.75" weight="3">
			<parameter idref="PyA.ucld.mean"/>
		</scaleOperator>
		<scaleOperator scaleFactor="0.75" weight="3">
			<parameter idref="PyA.ucld.stdev"/>
		</scaleOperator>
		<scaleOperator scaleFactor="0.75" weight="3">
			<parameter idref="Tpi.ucld.mean"/>
		</scaleOperator>
		<scaleOperator scaleFactor="0.75" weight="3">
			<parameter idref="Tpi.ucld.stdev"/>
		</scaleOperator>
		<scaleOperator scaleFactor="0.75" weight="3">
			<parameter idref="UBA5.ucld.mean"/>
		</scaleOperator>
		<scaleOperator scaleFactor="0.75" weight="3">
			<parameter idref="UBA5.ucld.stdev"/>
		</scaleOperator>
		<scaleOperator scaleFactor="0.75" weight="3">
			<parameter idref="IAP2.ucld.mean"/>
		</scaleOperator>
		<scaleOperator scaleFactor="0.75" weight="3">
			<parameter idref="IAP2.ucld.stdev"/>
		</scaleOperator>
		<scaleOperator scaleFactor="0.75" weight="3">
			<parameter idref="SOD.ucld.mean"/>
		</scaleOperator>
		<scaleOperator scaleFactor="0.75" weight="3">
			<parameter idref="SOD.ucld.stdev"/>
		</scaleOperator>
		<scaleOperator scaleFactor="0.75" weight="3">
			<parameter idref="RNAel.ucld.mean"/>
		</scaleOperator>
		<scaleOperator scaleFactor="0.75" weight="3">
			<parameter idref="RNAel.ucld.stdev"/>
		</scaleOperator>
		<scaleOperator scaleFactor="0.75" weight="3">
			<parameter idref="Dea2.ucld.mean"/>
		</scaleOperator>
		<scaleOperator scaleFactor="0.75" weight="3">
			<parameter idref="Dea2.ucld.stdev"/>
		</scaleOperator>
		<scaleOperator scaleFactor="0.75" weight="3">
			<parameter idref="CTR9.ucld.mean"/>
		</scaleOperator>
		<scaleOperator scaleFactor="0.75" weight="3">
			<parameter idref="CTR9.ucld.stdev"/>
		</scaleOperator>
		<scaleOperator scaleFactor="0.75" weight="3">
			<parameter idref="cyC.ucld.mean"/>
		</scaleOperator>
		<scaleOperator scaleFactor="0.75" weight="3">
			<parameter idref="cyC.ucld.stdev"/>
		</scaleOperator>
		<scaleOperator scaleFactor="0.75" weight="3">
			<parameter idref="cda4.ucld.mean"/>
		</scaleOperator>
		<scaleOperator scaleFactor="0.75" weight="3">
			<parameter idref="cda4.ucld.stdev"/>
		</scaleOperator>
		<scaleOperator scaleFactor="0.75" weight="3">
			<parameter idref="hyde.ucld.mean"/>
		</scaleOperator>
		<scaleOperator scaleFactor="0.75" weight="3">
			<parameter idref="hyde.ucld.stdev"/>
		</scaleOperator>
		<scaleOperator scaleFactor="0.75" weight="3">
			<parameter idref="arr2.ucld.mean"/>
		</scaleOperator>
		<scaleOperator scaleFactor="0.75" weight="3">
			<parameter idref="arr2.ucld.stdev"/>
		</scaleOperator>
		<scaleOperator scaleFactor="0.75" weight="3">
			<parameter idref="endo1.ucld.mean"/>
		</scaleOperator>
		<scaleOperator scaleFactor="0.75" weight="3">
			<parameter idref="endo1.ucld.stdev"/>
		</scaleOperator>
		<scaleOperator scaleFactor="0.75" weight="3">
			<parameter idref="ef2.ucld.mean"/>
		</scaleOperator>
		<scaleOperator scaleFactor="0.75" weight="3">
			<parameter idref="ef2.ucld.stdev"/>
		</scaleOperator>
		<scaleOperator scaleFactor="0.75" weight="3">
			<parameter idref="hsp70.ucld.mean"/>
		</scaleOperator>
		<scaleOperator scaleFactor="0.75" weight="3">
			<parameter idref="hsp70.ucld.stdev"/>
		</scaleOperator>
		<scaleOperator scaleFactor="0.75" weight="3">
			<parameter idref="Rcc1.ucld.mean"/>
		</scaleOperator>
		<scaleOperator scaleFactor="0.75" weight="3">
			<parameter idref="Rcc1.ucld.stdev"/>
		</scaleOperator>
		<subtreeSlide size="3.2" gaussian="true" weight="15">
			<treeModel idref="treeModel"/>
		</subtreeSlide>
		<narrowExchange weight="15">
			<treeModel idref="treeModel"/>
		</narrowExchange>
		<wideExchange weight="3">
			<treeModel idref="treeModel"/>
		</wideExchange>
		<wilsonBalding weight="3">
			<treeModel idref="treeModel"/>
		</wilsonBalding>
		<scaleOperator scaleFactor="0.75" weight="3">
			<parameter idref="treeModel.rootHeight"/>
		</scaleOperator>
		<uniformOperator weight="30">
			<parameter idref="treeModel.internalNodeHeights"/>
		</uniformOperator>
		<scaleOperator scaleFactor="0.75" weight="3">
			<parameter idref="yule.birthRate"/>
		</scaleOperator>
		<upDownOperator scaleFactor="0.75" weight="3">
			<up>
				<parameter idref="PyA.ucld.mean"/>
			</up>
			<down>
				<parameter idref="treeModel.allInternalNodeHeights"/>
			</down>
		</upDownOperator>
		<swapOperator size="1" weight="10" autoOptimize="false">
			<parameter idref="PyA.branchRates.categories"/>
		</swapOperator>
		<uniformIntegerOperator weight="10">
			<parameter idref="PyA.branchRates.categories"/>
		</uniformIntegerOperator>
		<upDownOperator scaleFactor="0.75" weight="3">
			<up>
				<parameter idref="Tpi.ucld.mean"/>
			</up>
			<down>
				<parameter idref="treeModel.allInternalNodeHeights"/>
			</down>
		</upDownOperator>
		<swapOperator size="1" weight="10" autoOptimize="false">
			<parameter idref="Tpi.branchRates.categories"/>
		</swapOperator>
		<uniformIntegerOperator weight="10">
			<parameter idref="Tpi.branchRates.categories"/>
		</uniformIntegerOperator>
		<upDownOperator scaleFactor="0.75" weight="3">
			<up>
				<parameter idref="UBA5.ucld.mean"/>
			</up>
			<down>
				<parameter idref="treeModel.allInternalNodeHeights"/>
			</down>
		</upDownOperator>
		<swapOperator size="1" weight="10" autoOptimize="false">
			<parameter idref="UBA5.branchRates.categories"/>
		</swapOperator>
		<uniformIntegerOperator weight="10">
			<parameter idref="UBA5.branchRates.categories"/>
		</uniformIntegerOperator>
		<upDownOperator scaleFactor="0.75" weight="3">
			<up>
				<parameter idref="IAP2.ucld.mean"/>
			</up>
			<down>
				<parameter idref="treeModel.allInternalNodeHeights"/>
			</down>
		</upDownOperator>
		<swapOperator size="1" weight="10" autoOptimize="false">
			<parameter idref="IAP2.branchRates.categories"/>
		</swapOperator>
		<uniformIntegerOperator weight="10">
			<parameter idref="IAP2.branchRates.categories"/>
		</uniformIntegerOperator>
		<upDownOperator scaleFactor="0.75" weight="3">
			<up>
				<parameter idref="SOD.ucld.mean"/>
			</up>
			<down>
				<parameter idref="treeModel.allInternalNodeHeights"/>
			</down>
		</upDownOperator>
		<swapOperator size="1" weight="10" autoOptimize="false">
			<parameter idref="SOD.branchRates.categories"/>
		</swapOperator>
		<uniformIntegerOperator weight="10">
			<parameter idref="SOD.branchRates.categories"/>
		</uniformIntegerOperator>
		<upDownOperator scaleFactor="0.75" weight="3">
			<up>
				<parameter idref="RNAel.ucld.mean"/>
			</up>
			<down>
				<parameter idref="treeModel.allInternalNodeHeights"/>
			</down>
		</upDownOperator>
		<swapOperator size="1" weight="10" autoOptimize="false">
			<parameter idref="RNAel.branchRates.categories"/>
		</swapOperator>
		<uniformIntegerOperator weight="10">
			<parameter idref="RNAel.branchRates.categories"/>
		</uniformIntegerOperator>
		<upDownOperator scaleFactor="0.75" weight="3">
			<up>
				<parameter idref="Dea2.ucld.mean"/>
			</up>
			<down>
				<parameter idref="treeModel.allInternalNodeHeights"/>
			</down>
		</upDownOperator>
		<swapOperator size="1" weight="10" autoOptimize="false">
			<parameter idref="Dea2.branchRates.categories"/>
		</swapOperator>
		<uniformIntegerOperator weight="10">
			<parameter idref="Dea2.branchRates.categories"/>
		</uniformIntegerOperator>
		<upDownOperator scaleFactor="0.75" weight="3">
			<up>
				<parameter idref="CTR9.ucld.mean"/>
			</up>
			<down>
				<parameter idref="treeModel.allInternalNodeHeights"/>
			</down>
		</upDownOperator>
		<swapOperator size="1" weight="10" autoOptimize="false">
			<parameter idref="CTR9.branchRates.categories"/>
		</swapOperator>
		<uniformIntegerOperator weight="10">
			<parameter idref="CTR9.branchRates.categories"/>
		</uniformIntegerOperator>
		<upDownOperator scaleFactor="0.75" weight="3">
			<up>
				<parameter idref="cyC.ucld.mean"/>
			</up>
			<down>
				<parameter idref="treeModel.allInternalNodeHeights"/>
			</down>
		</upDownOperator>
		<swapOperator size="1" weight="10" autoOptimize="false">
			<parameter idref="cyC.branchRates.categories"/>
		</swapOperator>
		<uniformIntegerOperator weight="10">
			<parameter idref="cyC.branchRates.categories"/>
		</uniformIntegerOperator>
		<upDownOperator scaleFactor="0.75" weight="3">
			<up>
				<parameter idref="cda4.ucld.mean"/>
			</up>
			<down>
				<parameter idref="treeModel.allInternalNodeHeights"/>
			</down>
		</upDownOperator>
		<swapOperator size="1" weight="10" autoOptimize="false">
			<parameter idref="cda4.branchRates.categories"/>
		</swapOperator>
		<uniformIntegerOperator weight="10">
			<parameter idref="cda4.branchRates.categories"/>
		</uniformIntegerOperator>
		<upDownOperator scaleFactor="0.75" weight="3">
			<up>
				<parameter idref="hyde.ucld.mean"/>
			</up>
			<down>
				<parameter idref="treeModel.allInternalNodeHeights"/>
			</down>
		</upDownOperator>
		<swapOperator size="1" weight="10" autoOptimize="false">
			<parameter idref="hyde.branchRates.categories"/>
		</swapOperator>
		<uniformIntegerOperator weight="10">
			<parameter idref="hyde.branchRates.categories"/>
		</uniformIntegerOperator>
		<upDownOperator scaleFactor="0.75" weight="3">
			<up>
				<parameter idref="arr2.ucld.mean"/>
			</up>
			<down>
				<parameter idref="treeModel.allInternalNodeHeights"/>
			</down>
		</upDownOperator>
		<swapOperator size="1" weight="10" autoOptimize="false">
			<parameter idref="arr2.branchRates.categories"/>
		</swapOperator>
		<uniformIntegerOperator weight="10">
			<parameter idref="arr2.branchRates.categories"/>
		</uniformIntegerOperator>
		<upDownOperator scaleFactor="0.75" weight="3">
			<up>
				<parameter idref="endo1.ucld.mean"/>
			</up>
			<down>
				<parameter idref="treeModel.allInternalNodeHeights"/>
			</down>
		</upDownOperator>
		<swapOperator size="1" weight="10" autoOptimize="false">
			<parameter idref="endo1.branchRates.categories"/>
		</swapOperator>
		<uniformIntegerOperator weight="10">
			<parameter idref="endo1.branchRates.categories"/>
		</uniformIntegerOperator>
		<upDownOperator scaleFactor="0.75" weight="3">
			<up>
				<parameter idref="ef2.ucld.mean"/>
			</up>
			<down>
				<parameter idref="treeModel.allInternalNodeHeights"/>
			</down>
		</upDownOperator>
		<swapOperator size="1" weight="10" autoOptimize="false">
			<parameter idref="ef2.branchRates.categories"/>
		</swapOperator>
		<uniformIntegerOperator weight="10">
			<parameter idref="ef2.branchRates.categories"/>
		</uniformIntegerOperator>
		<upDownOperator scaleFactor="0.75" weight="3">
			<up>
				<parameter idref="hsp70.ucld.mean"/>
			</up>
			<down>
				<parameter idref="treeModel.allInternalNodeHeights"/>
			</down>
		</upDownOperator>
		<swapOperator size="1" weight="10" autoOptimize="false">
			<parameter idref="hsp70.branchRates.categories"/>
		</swapOperator>
		<uniformIntegerOperator weight="10">
			<parameter idref="hsp70.branchRates.categories"/>
		</uniformIntegerOperator>
		<upDownOperator scaleFactor="0.75" weight="3">
			<up>
				<parameter idref="Rcc1.ucld.mean"/>
			</up>
			<down>
				<parameter idref="treeModel.allInternalNodeHeights"/>
			</down>
		</upDownOperator>
		<swapOperator size="1" weight="10" autoOptimize="false">
			<parameter idref="Rcc1.branchRates.categories"/>
		</swapOperator>
		<uniformIntegerOperator weight="10">
			<parameter idref="Rcc1.branchRates.categories"/>
		</uniformIntegerOperator>
	</operators>

	<!-- Define MCMC                                                             -->
	<mcmc id="mcmc" chainLength="2000000" autoOptimize="true" operatorAnalysis="16concat_relaxed2016_2.ops.txt">
		<posterior id="posterior">
			<prior id="prior">
				<booleanLikelihood>
					<monophylyStatistic idref="monophyly(ingroup)"/>
					<monophylyStatistic idref="monophyly(Platypodinae)"/>
					<monophylyStatistic idref="monophyly(Hylurgini)"/>
					<monophylyStatistic idref="monophyly(Dryocoetini)"/>
					<monophylyStatistic idref="monophyly(Scolytinae)"/>
					<monophylyStatistic idref="monophyly(subfamilies_weevils)"/>
					<monophylyStatistic idref="monophyly(untitled9)"/>
					<monophylyStatistic idref="monophyly(Scolytini)"/>
					<monophylyStatistic idref="monophyly(Ipini)"/>
					<monophylyStatistic idref="monophyly(Advanced weevils)"/>
				</booleanLikelihood>
				<normalPrior mean="116.0" stdev="3.0">
					<statistic idref="tmrca(Advanced weevils)"/>
				</normalPrior>
				<normalPrior mean="30.0" stdev="2.0">
					<statistic idref="tmrca(Dryocoetini)"/>
				</normalPrior>
				<normalPrior mean="125.0" stdev="3.0">
					<statistic idref="tmrca(ingroup)"/>
				</normalPrior>
				<gammaPrior shape="0.05" scale="10.0" offset="0.0">
					<parameter idref="PyA.ac"/>
				</gammaPrior>
				<gammaPrior shape="0.05" scale="20.0" offset="0.0">
					<parameter idref="PyA.ag"/>
				</gammaPrior>
				<gammaPrior shape="0.05" scale="10.0" offset="0.0">
					<parameter idref="PyA.at"/>
				</gammaPrior>
				<gammaPrior shape="0.05" scale="10.0" offset="0.0">
					<parameter idref="PyA.cg"/>
				</gammaPrior>
				<gammaPrior shape="0.05" scale="10.0" offset="0.0">
					<parameter idref="PyA.gt"/>
				</gammaPrior>
				<uniformPrior lower="0.0" upper="1.0">
					<parameter idref="PyA.frequencies"/>
				</uniformPrior>
				<gammaPrior shape="1.0" scale="1.0" offset="0.0">
					<parameter idref="PyA.alpha"/>
				</gammaPrior>
				<betaPrior shape="1.0" shapeB="3.0" offset="0.0">
					<parameter idref="PyA.pInv"/>
				</betaPrior>
				<gammaPrior shape="0.05" scale="10.0" offset="0.0">
					<parameter idref="Tpi.ac"/>
				</gammaPrior>
				<gammaPrior shape="0.05" scale="20.0" offset="0.0">
					<parameter idref="Tpi.ag"/>
				</gammaPrior>
				<gammaPrior shape="0.05" scale="10.0" offset="0.0">
					<parameter idref="Tpi.at"/>
				</gammaPrior>
				<gammaPrior shape="0.05" scale="10.0" offset="0.0">
					<parameter idref="Tpi.cg"/>
				</gammaPrior>
				<gammaPrior shape="0.05" scale="10.0" offset="0.0">
					<parameter idref="Tpi.gt"/>
				</gammaPrior>
				<uniformPrior lower="0.0" upper="1.0">
					<parameter idref="Tpi.frequencies"/>
				</uniformPrior>
				<gammaPrior shape="1.0" scale="1.0" offset="0.0">
					<parameter idref="Tpi.alpha"/>
				</gammaPrior>
				<betaPrior shape="1.0" shapeB="3.0" offset="0.0">
					<parameter idref="Tpi.pInv"/>
				</betaPrior>
				<gammaPrior shape="0.05" scale="10.0" offset="0.0">
					<parameter idref="UBA5.ac"/>
				</gammaPrior>
				<gammaPrior shape="0.05" scale="20.0" offset="0.0">
					<parameter idref="UBA5.ag"/>
				</gammaPrior>
				<gammaPrior shape="0.05" scale="10.0" offset="0.0">
					<parameter idref="UBA5.at"/>
				</gammaPrior>
				<gammaPrior shape="0.05" scale="10.0" offset="0.0">
					<parameter idref="UBA5.cg"/>
				</gammaPrior>
				<gammaPrior shape="0.05" scale="10.0" offset="0.0">
					<parameter idref="UBA5.gt"/>
				</gammaPrior>
				<uniformPrior lower="0.0" upper="1.0">
					<parameter idref="UBA5.frequencies"/>
				</uniformPrior>
				<gammaPrior shape="1.0" scale="1.0" offset="0.0">
					<parameter idref="UBA5.alpha"/>
				</gammaPrior>
				<betaPrior shape="1.0" shapeB="3.0" offset="0.0">
					<parameter idref="UBA5.pInv"/>
				</betaPrior>
				<gammaPrior shape="0.05" scale="10.0" offset="0.0">
					<parameter idref="IAP2.ac"/>
				</gammaPrior>
				<gammaPrior shape="0.05" scale="20.0" offset="0.0">
					<parameter idref="IAP2.ag"/>
				</gammaPrior>
				<gammaPrior shape="0.05" scale="10.0" offset="0.0">
					<parameter idref="IAP2.at"/>
				</gammaPrior>
				<gammaPrior shape="0.05" scale="10.0" offset="0.0">
					<parameter idref="IAP2.cg"/>
				</gammaPrior>
				<gammaPrior shape="0.05" scale="10.0" offset="0.0">
					<parameter idref="IAP2.gt"/>
				</gammaPrior>
				<uniformPrior lower="0.0" upper="1.0">
					<parameter idref="IAP2.frequencies"/>
				</uniformPrior>
				<gammaPrior shape="1.0" scale="1.0" offset="0.0">
					<parameter idref="IAP2.alpha"/>
				</gammaPrior>
				<betaPrior shape="1.0" shapeB="3.0" offset="0.0">
					<parameter idref="IAP2.pInv"/>
				</betaPrior>
				<gammaPrior shape="0.05" scale="10.0" offset="0.0">
					<parameter idref="SOD.ac"/>
				</gammaPrior>
				<gammaPrior shape="0.05" scale="20.0" offset="0.0">
					<parameter idref="SOD.ag"/>
				</gammaPrior>
				<gammaPrior shape="0.05" scale="10.0" offset="0.0">
					<parameter idref="SOD.at"/>
				</gammaPrior>
				<gammaPrior shape="0.05" scale="10.0" offset="0.0">
					<parameter idref="SOD.cg"/>
				</gammaPrior>
				<gammaPrior shape="0.05" scale="10.0" offset="0.0">
					<parameter idref="SOD.gt"/>
				</gammaPrior>
				<uniformPrior lower="0.0" upper="1.0">
					<parameter idref="SOD.frequencies"/>
				</uniformPrior>
				<gammaPrior shape="1.0" scale="1.0" offset="0.0">
					<parameter idref="SOD.alpha"/>
				</gammaPrior>
				<betaPrior shape="1.0" shapeB="3.0" offset="0.0">
					<parameter idref="SOD.pInv"/>
				</betaPrior>
				<gammaPrior shape="0.05" scale="10.0" offset="0.0">
					<parameter idref="RNAel.ac"/>
				</gammaPrior>
				<gammaPrior shape="0.05" scale="20.0" offset="0.0">
					<parameter idref="RNAel.ag"/>
				</gammaPrior>
				<gammaPrior shape="0.05" scale="10.0" offset="0.0">
					<parameter idref="RNAel.at"/>
				</gammaPrior>
				<gammaPrior shape="0.05" scale="10.0" offset="0.0">
					<parameter idref="RNAel.cg"/>
				</gammaPrior>
				<gammaPrior shape="0.05" scale="10.0" offset="0.0">
					<parameter idref="RNAel.gt"/>
				</gammaPrior>
				<uniformPrior lower="0.0" upper="1.0">
					<parameter idref="RNAel.frequencies"/>
				</uniformPrior>
				<gammaPrior shape="1.0" scale="1.0" offset="0.0">
					<parameter idref="RNAel.alpha"/>
				</gammaPrior>
				<betaPrior shape="1.0" shapeB="3.0" offset="0.0">
					<parameter idref="RNAel.pInv"/>
				</betaPrior>
				<gammaPrior shape="0.05" scale="10.0" offset="0.0">
					<parameter idref="Dea2.ac"/>
				</gammaPrior>
				<gammaPrior shape="0.05" scale="20.0" offset="0.0">
					<parameter idref="Dea2.ag"/>
				</gammaPrior>
				<gammaPrior shape="0.05" scale="10.0" offset="0.0">
					<parameter idref="Dea2.at"/>
				</gammaPrior>
				<gammaPrior shape="0.05" scale="10.0" offset="0.0">
					<parameter idref="Dea2.cg"/>
				</gammaPrior>
				<gammaPrior shape="0.05" scale="10.0" offset="0.0">
					<parameter idref="Dea2.gt"/>
				</gammaPrior>
				<uniformPrior lower="0.0" upper="1.0">
					<parameter idref="Dea2.frequencies"/>
				</uniformPrior>
				<gammaPrior shape="1.0" scale="1.0" offset="0.0">
					<parameter idref="Dea2.alpha"/>
				</gammaPrior>
				<betaPrior shape="1.0" shapeB="3.0" offset="0.0">
					<parameter idref="Dea2.pInv"/>
				</betaPrior>
				<gammaPrior shape="0.05" scale="10.0" offset="0.0">
					<parameter idref="CTR9.ac"/>
				</gammaPrior>
				<gammaPrior shape="0.05" scale="20.0" offset="0.0">
					<parameter idref="CTR9.ag"/>
				</gammaPrior>
				<gammaPrior shape="0.05" scale="10.0" offset="0.0">
					<parameter idref="CTR9.at"/>
				</gammaPrior>
				<gammaPrior shape="0.05" scale="10.0" offset="0.0">
					<parameter idref="CTR9.cg"/>
				</gammaPrior>
				<gammaPrior shape="0.05" scale="10.0" offset="0.0">
					<parameter idref="CTR9.gt"/>
				</gammaPrior>
				<uniformPrior lower="0.0" upper="1.0">
					<parameter idref="CTR9.frequencies"/>
				</uniformPrior>
				<gammaPrior shape="1.0" scale="1.0" offset="0.0">
					<parameter idref="CTR9.alpha"/>
				</gammaPrior>
				<betaPrior shape="1.0" shapeB="3.0" offset="0.0">
					<parameter idref="CTR9.pInv"/>
				</betaPrior>
				<gammaPrior shape="0.05" scale="10.0" offset="0.0">
					<parameter idref="cyC.ac"/>
				</gammaPrior>
				<gammaPrior shape="0.05" scale="20.0" offset="0.0">
					<parameter idref="cyC.ag"/>
				</gammaPrior>
				<gammaPrior shape="0.05" scale="10.0" offset="0.0">
					<parameter idref="cyC.at"/>
				</gammaPrior>
				<gammaPrior shape="0.05" scale="10.0" offset="0.0">
					<parameter idref="cyC.cg"/>
				</gammaPrior>
				<gammaPrior shape="0.05" scale="10.0" offset="0.0">
					<parameter idref="cyC.gt"/>
				</gammaPrior>
				<uniformPrior lower="0.0" upper="1.0">
					<parameter idref="cyC.frequencies"/>
				</uniformPrior>
				<gammaPrior shape="1.0" scale="1.0" offset="0.0">
					<parameter idref="cyC.alpha"/>
				</gammaPrior>
				<betaPrior shape="1.0" shapeB="3.0" offset="0.0">
					<parameter idref="cyC.pInv"/>
				</betaPrior>
				<gammaPrior shape="0.05" scale="10.0" offset="0.0">
					<parameter idref="cda4.ac"/>
				</gammaPrior>
				<gammaPrior shape="0.05" scale="20.0" offset="0.0">
					<parameter idref="cda4.ag"/>
				</gammaPrior>
				<gammaPrior shape="0.05" scale="10.0" offset="0.0">
					<parameter idref="cda4.at"/>
				</gammaPrior>
				<gammaPrior shape="0.05" scale="10.0" offset="0.0">
					<parameter idref="cda4.cg"/>
				</gammaPrior>
				<gammaPrior shape="0.05" scale="10.0" offset="0.0">
					<parameter idref="cda4.gt"/>
				</gammaPrior>
				<uniformPrior lower="0.0" upper="1.0">
					<parameter idref="cda4.frequencies"/>
				</uniformPrior>
				<gammaPrior shape="1.0" scale="1.0" offset="0.0">
					<parameter idref="cda4.alpha"/>
				</gammaPrior>
				<betaPrior shape="1.0" shapeB="3.0" offset="0.0">
					<parameter idref="cda4.pInv"/>
				</betaPrior>
				<gammaPrior shape="0.05" scale="10.0" offset="0.0">
					<parameter idref="hyde.ac"/>
				</gammaPrior>
				<gammaPrior shape="0.05" scale="20.0" offset="0.0">
					<parameter idref="hyde.ag"/>
				</gammaPrior>
				<gammaPrior shape="0.05" scale="10.0" offset="0.0">
					<parameter idref="hyde.at"/>
				</gammaPrior>
				<gammaPrior shape="0.05" scale="10.0" offset="0.0">
					<parameter idref="hyde.cg"/>
				</gammaPrior>
				<gammaPrior shape="0.05" scale="10.0" offset="0.0">
					<parameter idref="hyde.gt"/>
				</gammaPrior>
				<uniformPrior lower="0.0" upper="1.0">
					<parameter idref="hyde.frequencies"/>
				</uniformPrior>
				<gammaPrior shape="1.0" scale="1.0" offset="0.0">
					<parameter idref="hyde.alpha"/>
				</gammaPrior>
				<betaPrior shape="1.0" shapeB="3.0" offset="0.0">
					<parameter idref="hyde.pInv"/>
				</betaPrior>
				<gammaPrior shape="0.05" scale="10.0" offset="0.0">
					<parameter idref="arr2.ac"/>
				</gammaPrior>
				<gammaPrior shape="0.05" scale="20.0" offset="0.0">
					<parameter idref="arr2.ag"/>
				</gammaPrior>
				<gammaPrior shape="0.05" scale="10.0" offset="0.0">
					<parameter idref="arr2.at"/>
				</gammaPrior>
				<gammaPrior shape="0.05" scale="10.0" offset="0.0">
					<parameter idref="arr2.cg"/>
				</gammaPrior>
				<gammaPrior shape="0.05" scale="10.0" offset="0.0">
					<parameter idref="arr2.gt"/>
				</gammaPrior>
				<uniformPrior lower="0.0" upper="1.0">
					<parameter idref="arr2.frequencies"/>
				</uniformPrior>
				<gammaPrior shape="1.0" scale="1.0" offset="0.0">
					<parameter idref="arr2.alpha"/>
				</gammaPrior>
				<betaPrior shape="1.0" shapeB="3.0" offset="0.0">
					<parameter idref="arr2.pInv"/>
				</betaPrior>
				<gammaPrior shape="0.05" scale="10.0" offset="0.0">
					<parameter idref="endo1.ac"/>
				</gammaPrior>
				<gammaPrior shape="0.05" scale="20.0" offset="0.0">
					<parameter idref="endo1.ag"/>
				</gammaPrior>
				<gammaPrior shape="0.05" scale="10.0" offset="0.0">
					<parameter idref="endo1.at"/>
				</gammaPrior>
				<gammaPrior shape="0.05" scale="10.0" offset="0.0">
					<parameter idref="endo1.cg"/>
				</gammaPrior>
				<gammaPrior shape="0.05" scale="10.0" offset="0.0">
					<parameter idref="endo1.gt"/>
				</gammaPrior>
				<uniformPrior lower="0.0" upper="1.0">
					<parameter idref="endo1.frequencies"/>
				</uniformPrior>
				<gammaPrior shape="1.0" scale="1.0" offset="0.0">
					<parameter idref="endo1.alpha"/>
				</gammaPrior>
				<betaPrior shape="1.0" shapeB="3.0" offset="0.0">
					<parameter idref="endo1.pInv"/>
				</betaPrior>
				<gammaPrior shape="0.05" scale="10.0" offset="0.0">
					<parameter idref="ef2.ac"/>
				</gammaPrior>
				<gammaPrior shape="0.05" scale="20.0" offset="0.0">
					<parameter idref="ef2.ag"/>
				</gammaPrior>
				<gammaPrior shape="0.05" scale="10.0" offset="0.0">
					<parameter idref="ef2.at"/>
				</gammaPrior>
				<gammaPrior shape="0.05" scale="10.0" offset="0.0">
					<parameter idref="ef2.cg"/>
				</gammaPrior>
				<gammaPrior shape="0.05" scale="10.0" offset="0.0">
					<parameter idref="ef2.gt"/>
				</gammaPrior>
				<uniformPrior lower="0.0" upper="1.0">
					<parameter idref="ef2.frequencies"/>
				</uniformPrior>
				<gammaPrior shape="1.0" scale="1.0" offset="0.0">
					<parameter idref="ef2.alpha"/>
				</gammaPrior>
				<betaPrior shape="1.0" shapeB="3.0" offset="0.0">
					<parameter idref="ef2.pInv"/>
				</betaPrior>
				<gammaPrior shape="0.05" scale="10.0" offset="0.0">
					<parameter idref="hsp70.ac"/>
				</gammaPrior>
				<gammaPrior shape="0.05" scale="20.0" offset="0.0">
					<parameter idref="hsp70.ag"/>
				</gammaPrior>
				<gammaPrior shape="0.05" scale="10.0" offset="0.0">
					<parameter idref="hsp70.at"/>
				</gammaPrior>
				<gammaPrior shape="0.05" scale="10.0" offset="0.0">
					<parameter idref="hsp70.cg"/>
				</gammaPrior>
				<gammaPrior shape="0.05" scale="10.0" offset="0.0">
					<parameter idref="hsp70.gt"/>
				</gammaPrior>
				<uniformPrior lower="0.0" upper="1.0">
					<parameter idref="hsp70.frequencies"/>
				</uniformPrior>
				<gammaPrior shape="1.0" scale="1.0" offset="0.0">
					<parameter idref="hsp70.alpha"/>
				</gammaPrior>
				<betaPrior shape="1.0" shapeB="3.0" offset="0.0">
					<parameter idref="hsp70.pInv"/>
				</betaPrior>
				<gammaPrior shape="0.05" scale="10.0" offset="0.0">
					<parameter idref="Rcc1.ac"/>
				</gammaPrior>
				<gammaPrior shape="0.05" scale="20.0" offset="0.0">
					<parameter idref="Rcc1.ag"/>
				</gammaPrior>
				<gammaPrior shape="0.05" scale="10.0" offset="0.0">
					<parameter idref="Rcc1.at"/>
				</gammaPrior>
				<gammaPrior shape="0.05" scale="10.0" offset="0.0">
					<parameter idref="Rcc1.cg"/>
				</gammaPrior>
				<gammaPrior shape="0.05" scale="10.0" offset="0.0">
					<parameter idref="Rcc1.gt"/>
				</gammaPrior>
				<uniformPrior lower="0.0" upper="1.0">
					<parameter idref="Rcc1.frequencies"/>
				</uniformPrior>
				<gammaPrior shape="1.0" scale="1.0" offset="0.0">
					<parameter idref="Rcc1.alpha"/>
				</gammaPrior>
				<betaPrior shape="1.0" shapeB="3.0" offset="0.0">
					<parameter idref="Rcc1.pInv"/>
				</betaPrior>
				<gammaPrior shape="1.0" scale="1.0" offset="0.0">
					<parameter idref="PyA.ucld.stdev"/>
				</gammaPrior>
				<gammaPrior shape="1.0" scale="1.0" offset="0.0">
					<parameter idref="PyA.ucld.mean"/>
				</gammaPrior>
				<gammaPrior shape="1.0" scale="1.0" offset="0.0">
					<parameter idref="Tpi.ucld.stdev"/>
				</gammaPrior>
				<gammaPrior shape="1.0" scale="1.0" offset="0.0">
					<parameter idref="Tpi.ucld.mean"/>
				</gammaPrior>
				<gammaPrior shape="1.0" scale="1.0" offset="0.0">
					<parameter idref="UBA5.ucld.stdev"/>
				</gammaPrior>
				<gammaPrior shape="1.0" scale="1.0" offset="0.0">
					<parameter idref="UBA5.ucld.mean"/>
				</gammaPrior>
				<gammaPrior shape="1.0" scale="1.0" offset="0.0">
					<parameter idref="IAP2.ucld.stdev"/>
				</gammaPrior>
				<gammaPrior shape="1.0" scale="1.0" offset="0.0">
					<parameter idref="IAP2.ucld.mean"/>
				</gammaPrior>
				<gammaPrior shape="1.0" scale="1.0" offset="0.0">
					<parameter idref="SOD.ucld.stdev"/>
				</gammaPrior>
				<gammaPrior shape="1.0" scale="1.0" offset="0.0">
					<parameter idref="SOD.ucld.mean"/>
				</gammaPrior>
				<gammaPrior shape="1.0" scale="1.0" offset="0.0">
					<parameter idref="RNAel.ucld.stdev"/>
				</gammaPrior>
				<gammaPrior shape="1.0" scale="1.0" offset="0.0">
					<parameter idref="RNAel.ucld.mean"/>
				</gammaPrior>
				<gammaPrior shape="1.0" scale="1.0" offset="0.0">
					<parameter idref="Dea2.ucld.stdev"/>
				</gammaPrior>
				<gammaPrior shape="1.0" scale="1.0" offset="0.0">
					<parameter idref="Dea2.ucld.mean"/>
				</gammaPrior>
				<gammaPrior shape="1.0" scale="1.0" offset="0.0">
					<parameter idref="CTR9.ucld.stdev"/>
				</gammaPrior>
				<gammaPrior shape="1.0" scale="1.0" offset="0.0">
					<parameter idref="CTR9.ucld.mean"/>
				</gammaPrior>
				<gammaPrior shape="1.0" scale="1.0" offset="0.0">
					<parameter idref="cyC.ucld.stdev"/>
				</gammaPrior>
				<gammaPrior shape="1.0" scale="1.0" offset="0.0">
					<parameter idref="cyC.ucld.mean"/>
				</gammaPrior>
				<gammaPrior shape="1.0" scale="1.0" offset="0.0">
					<parameter idref="cda4.ucld.stdev"/>
				</gammaPrior>
				<gammaPrior shape="1.0" scale="1.0" offset="0.0">
					<parameter idref="cda4.ucld.mean"/>
				</gammaPrior>
				<gammaPrior shape="1.0" scale="1.0" offset="0.0">
					<parameter idref="hyde.ucld.stdev"/>
				</gammaPrior>
				<gammaPrior shape="1.0" scale="1.0" offset="0.0">
					<parameter idref="hyde.ucld.mean"/>
				</gammaPrior>
				<gammaPrior shape="1.0" scale="1.0" offset="0.0">
					<parameter idref="arr2.ucld.stdev"/>
				</gammaPrior>
				<gammaPrior shape="1.0" scale="1.0" offset="0.0">
					<parameter idref="arr2.ucld.mean"/>
				</gammaPrior>
				<gammaPrior shape="1.0" scale="1.0" offset="0.0">
					<parameter idref="endo1.ucld.stdev"/>
				</gammaPrior>
				<gammaPrior shape="1.0" scale="1.0" offset="0.0">
					<parameter idref="endo1.ucld.mean"/>
				</gammaPrior>
				<gammaPrior shape="1.0" scale="1.0" offset="0.0">
					<parameter idref="ef2.ucld.stdev"/>
				</gammaPrior>
				<gammaPrior shape="1.0" scale="1.0" offset="0.0">
					<parameter idref="ef2.ucld.mean"/>
				</gammaPrior>
				<gammaPrior shape="1.0" scale="1.0" offset="0.0">
					<parameter idref="hsp70.ucld.stdev"/>
				</gammaPrior>
				<gammaPrior shape="1.0" scale="1.0" offset="0.0">
					<parameter idref="hsp70.ucld.mean"/>
				</gammaPrior>
				<gammaPrior shape="1.0" scale="1.0" offset="0.0">
					<parameter idref="Rcc1.ucld.stdev"/>
				</gammaPrior>
				<gammaPrior shape="1.0" scale="1.0" offset="0.0">
					<parameter idref="Rcc1.ucld.mean"/>
				</gammaPrior>
				<uniformPrior lower="0.0" upper="1.0E100">
					<parameter idref="yule.birthRate"/>
				</uniformPrior>
				<speciationLikelihood idref="speciation"/>
			</prior>
			<likelihood id="likelihood">
				<treeLikelihood idref="PyA.treeLikelihood"/>
				<treeLikelihood idref="Tpi.treeLikelihood"/>
				<treeLikelihood idref="UBA5.treeLikelihood"/>
				<treeLikelihood idref="IAP2.treeLikelihood"/>
				<treeLikelihood idref="SOD.treeLikelihood"/>
				<treeLikelihood idref="RNAel.treeLikelihood"/>
				<treeLikelihood idref="Dea2.treeLikelihood"/>
				<treeLikelihood idref="CTR9.treeLikelihood"/>
				<treeLikelihood idref="cyC.treeLikelihood"/>
				<treeLikelihood idref="cda4.treeLikelihood"/>
				<treeLikelihood idref="hyde.treeLikelihood"/>
				<treeLikelihood idref="arr2.treeLikelihood"/>
				<treeLikelihood idref="endo1.treeLikelihood"/>
				<treeLikelihood idref="ef2.treeLikelihood"/>
				<treeLikelihood idref="hsp70.treeLikelihood"/>
				<treeLikelihood idref="Rcc1.treeLikelihood"/>
			</likelihood>
		</posterior>
		<operators idref="operators"/>

		<!-- write log to screen                                                     -->
		<log id="screenLog" logEvery="1000">
			<column label="Posterior" dp="4" width="12">
				<posterior idref="posterior"/>
			</column>
			<column label="Prior" dp="4" width="12">
				<prior idref="prior"/>
			</column>
			<column label="Likelihood" dp="4" width="12">
				<likelihood idref="likelihood"/>
			</column>
			<column label="rootHeight" sf="6" width="12">
				<parameter idref="treeModel.rootHeight"/>
			</column>
			<column label="PyA.ucld.mean" sf="6" width="12">
				<parameter idref="PyA.ucld.mean"/>
			</column>
			<column label="Tpi.ucld.mean" sf="6" width="12">
				<parameter idref="Tpi.ucld.mean"/>
			</column>
			<column label="UBA5.ucld.mean" sf="6" width="12">
				<parameter idref="UBA5.ucld.mean"/>
			</column>
			<column label="IAP2.ucld.mean" sf="6" width="12">
				<parameter idref="IAP2.ucld.mean"/>
			</column>
			<column label="SOD.ucld.mean" sf="6" width="12">
				<parameter idref="SOD.ucld.mean"/>
			</column>
			<column label="RNAel.ucld.mean" sf="6" width="12">
				<parameter idref="RNAel.ucld.mean"/>
			</column>
			<column label="Dea2.ucld.mean" sf="6" width="12">
				<parameter idref="Dea2.ucld.mean"/>
			</column>
			<column label="CTR9.ucld.mean" sf="6" width="12">
				<parameter idref="CTR9.ucld.mean"/>
			</column>
			<column label="cyC.ucld.mean" sf="6" width="12">
				<parameter idref="cyC.ucld.mean"/>
			</column>
			<column label="cda4.ucld.mean" sf="6" width="12">
				<parameter idref="cda4.ucld.mean"/>
			</column>
			<column label="hyde.ucld.mean" sf="6" width="12">
				<parameter idref="hyde.ucld.mean"/>
			</column>
			<column label="arr2.ucld.mean" sf="6" width="12">
				<parameter idref="arr2.ucld.mean"/>
			</column>
			<column label="endo1.ucld.mean" sf="6" width="12">
				<parameter idref="endo1.ucld.mean"/>
			</column>
			<column label="ef2.ucld.mean" sf="6" width="12">
				<parameter idref="ef2.ucld.mean"/>
			</column>
			<column label="hsp70.ucld.mean" sf="6" width="12">
				<parameter idref="hsp70.ucld.mean"/>
			</column>
			<column label="Rcc1.ucld.mean" sf="6" width="12">
				<parameter idref="Rcc1.ucld.mean"/>
			</column>
		</log>

		<!-- write log to file                                                       -->
		<log id="fileLog" logEvery="1000" fileName="16concat_relaxed2016_2.log.txt" overwrite="false">
			<posterior idref="posterior"/>
			<prior idref="prior"/>
			<likelihood idref="likelihood"/>
			<parameter idref="treeModel.rootHeight"/>
			<tmrcaStatistic idref="tmrca(Advanced weevils)"/>
			<tmrcaStatistic idref="tmrca(Dryocoetini)"/>
			<tmrcaStatistic idref="tmrca(Hylurgini)"/>
			<tmrcaStatistic idref="tmrca(Ipini)"/>
			<tmrcaStatistic idref="tmrca(Platypodinae)"/>
			<tmrcaStatistic idref="tmrca(Scolytinae)"/>
			<tmrcaStatistic idref="tmrca(Scolytini)"/>
			<tmrcaStatistic idref="tmrca(ingroup)"/>
			<tmrcaStatistic idref="tmrca(subfamilies_weevils)"/>
			<tmrcaStatistic idref="tmrca(untitled9)"/>
			<parameter idref="yule.birthRate"/>
			<parameter idref="PyA.ac"/>
			<parameter idref="PyA.ag"/>
			<parameter idref="PyA.at"/>
			<parameter idref="PyA.cg"/>
			<parameter idref="PyA.gt"/>
			<parameter idref="PyA.frequencies"/>
			<parameter idref="PyA.alpha"/>
			<parameter idref="PyA.pInv"/>
			<parameter idref="Tpi.ac"/>
			<parameter idref="Tpi.ag"/>
			<parameter idref="Tpi.at"/>
			<parameter idref="Tpi.cg"/>
			<parameter idref="Tpi.gt"/>
			<parameter idref="Tpi.frequencies"/>
			<parameter idref="Tpi.alpha"/>
			<parameter idref="Tpi.pInv"/>
			<parameter idref="UBA5.ac"/>
			<parameter idref="UBA5.ag"/>
			<parameter idref="UBA5.at"/>
			<parameter idref="UBA5.cg"/>
			<parameter idref="UBA5.gt"/>
			<parameter idref="UBA5.frequencies"/>
			<parameter idref="UBA5.alpha"/>
			<parameter idref="UBA5.pInv"/>
			<parameter idref="IAP2.ac"/>
			<parameter idref="IAP2.ag"/>
			<parameter idref="IAP2.at"/>
			<parameter idref="IAP2.cg"/>
			<parameter idref="IAP2.gt"/>
			<parameter idref="IAP2.frequencies"/>
			<parameter idref="IAP2.alpha"/>
			<parameter idref="IAP2.pInv"/>
			<parameter idref="SOD.ac"/>
			<parameter idref="SOD.ag"/>
			<parameter idref="SOD.at"/>
			<parameter idref="SOD.cg"/>
			<parameter idref="SOD.gt"/>
			<parameter idref="SOD.frequencies"/>
			<parameter idref="SOD.alpha"/>
			<parameter idref="SOD.pInv"/>
			<parameter idref="RNAel.ac"/>
			<parameter idref="RNAel.ag"/>
			<parameter idref="RNAel.at"/>
			<parameter idref="RNAel.cg"/>
			<parameter idref="RNAel.gt"/>
			<parameter idref="RNAel.frequencies"/>
			<parameter idref="RNAel.alpha"/>
			<parameter idref="RNAel.pInv"/>
			<parameter idref="Dea2.ac"/>
			<parameter idref="Dea2.ag"/>
			<parameter idref="Dea2.at"/>
			<parameter idref="Dea2.cg"/>
			<parameter idref="Dea2.gt"/>
			<parameter idref="Dea2.frequencies"/>
			<parameter idref="Dea2.alpha"/>
			<parameter idref="Dea2.pInv"/>
			<parameter idref="CTR9.ac"/>
			<parameter idref="CTR9.ag"/>
			<parameter idref="CTR9.at"/>
			<parameter idref="CTR9.cg"/>
			<parameter idref="CTR9.gt"/>
			<parameter idref="CTR9.frequencies"/>
			<parameter idref="CTR9.alpha"/>
			<parameter idref="CTR9.pInv"/>
			<parameter idref="cyC.ac"/>
			<parameter idref="cyC.ag"/>
			<parameter idref="cyC.at"/>
			<parameter idref="cyC.cg"/>
			<parameter idref="cyC.gt"/>
			<parameter idref="cyC.frequencies"/>
			<parameter idref="cyC.alpha"/>
			<parameter idref="cyC.pInv"/>
			<parameter idref="cda4.ac"/>
			<parameter idref="cda4.ag"/>
			<parameter idref="cda4.at"/>
			<parameter idref="cda4.cg"/>
			<parameter idref="cda4.gt"/>
			<parameter idref="cda4.frequencies"/>
			<parameter idref="cda4.alpha"/>
			<parameter idref="cda4.pInv"/>
			<parameter idref="hyde.ac"/>
			<parameter idref="hyde.ag"/>
			<parameter idref="hyde.at"/>
			<parameter idref="hyde.cg"/>
			<parameter idref="hyde.gt"/>
			<parameter idref="hyde.frequencies"/>
			<parameter idref="hyde.alpha"/>
			<parameter idref="hyde.pInv"/>
			<parameter idref="arr2.ac"/>
			<parameter idref="arr2.ag"/>
			<parameter idref="arr2.at"/>
			<parameter idref="arr2.cg"/>
			<parameter idref="arr2.gt"/>
			<parameter idref="arr2.frequencies"/>
			<parameter idref="arr2.alpha"/>
			<parameter idref="arr2.pInv"/>
			<parameter idref="endo1.ac"/>
			<parameter idref="endo1.ag"/>
			<parameter idref="endo1.at"/>
			<parameter idref="endo1.cg"/>
			<parameter idref="endo1.gt"/>
			<parameter idref="endo1.frequencies"/>
			<parameter idref="endo1.alpha"/>
			<parameter idref="endo1.pInv"/>
			<parameter idref="ef2.ac"/>
			<parameter idref="ef2.ag"/>
			<parameter idref="ef2.at"/>
			<parameter idref="ef2.cg"/>
			<parameter idref="ef2.gt"/>
			<parameter idref="ef2.frequencies"/>
			<parameter idref="ef2.alpha"/>
			<parameter idref="ef2.pInv"/>
			<parameter idref="hsp70.ac"/>
			<parameter idref="hsp70.ag"/>
			<parameter idref="hsp70.at"/>
			<parameter idref="hsp70.cg"/>
			<parameter idref="hsp70.gt"/>
			<parameter idref="hsp70.frequencies"/>
			<parameter idref="hsp70.alpha"/>
			<parameter idref="hsp70.pInv"/>
			<parameter idref="Rcc1.ac"/>
			<parameter idref="Rcc1.ag"/>
			<parameter idref="Rcc1.at"/>
			<parameter idref="Rcc1.cg"/>
			<parameter idref="Rcc1.gt"/>
			<parameter idref="Rcc1.frequencies"/>
			<parameter idref="Rcc1.alpha"/>
			<parameter idref="Rcc1.pInv"/>
			<parameter idref="PyA.ucld.mean"/>
			<parameter idref="PyA.ucld.stdev"/>
			<parameter idref="Tpi.ucld.mean"/>
			<parameter idref="Tpi.ucld.stdev"/>
			<parameter idref="UBA5.ucld.mean"/>
			<parameter idref="UBA5.ucld.stdev"/>
			<parameter idref="IAP2.ucld.mean"/>
			<parameter idref="IAP2.ucld.stdev"/>
			<parameter idref="SOD.ucld.mean"/>
			<parameter idref="SOD.ucld.stdev"/>
			<parameter idref="RNAel.ucld.mean"/>
			<parameter idref="RNAel.ucld.stdev"/>
			<parameter idref="Dea2.ucld.mean"/>
			<parameter idref="Dea2.ucld.stdev"/>
			<parameter idref="CTR9.ucld.mean"/>
			<parameter idref="CTR9.ucld.stdev"/>
			<parameter idref="cyC.ucld.mean"/>
			<parameter idref="cyC.ucld.stdev"/>
			<parameter idref="cda4.ucld.mean"/>
			<parameter idref="cda4.ucld.stdev"/>
			<parameter idref="hyde.ucld.mean"/>
			<parameter idref="hyde.ucld.stdev"/>
			<parameter idref="arr2.ucld.mean"/>
			<parameter idref="arr2.ucld.stdev"/>
			<parameter idref="endo1.ucld.mean"/>
			<parameter idref="endo1.ucld.stdev"/>
			<parameter idref="ef2.ucld.mean"/>
			<parameter idref="ef2.ucld.stdev"/>
			<parameter idref="hsp70.ucld.mean"/>
			<parameter idref="hsp70.ucld.stdev"/>
			<parameter idref="Rcc1.ucld.mean"/>
			<parameter idref="Rcc1.ucld.stdev"/>
			<rateStatistic idref="PyA.meanRate"/>
			<rateStatistic idref="PyA.coefficientOfVariation"/>
			<rateCovarianceStatistic idref="PyA.covariance"/>
			<rateStatistic idref="Tpi.meanRate"/>
			<rateStatistic idref="Tpi.coefficientOfVariation"/>
			<rateCovarianceStatistic idref="Tpi.covariance"/>
			<rateStatistic idref="UBA5.meanRate"/>
			<rateStatistic idref="UBA5.coefficientOfVariation"/>
			<rateCovarianceStatistic idref="UBA5.covariance"/>
			<rateStatistic idref="IAP2.meanRate"/>
			<rateStatistic idref="IAP2.coefficientOfVariation"/>
			<rateCovarianceStatistic idref="IAP2.covariance"/>
			<rateStatistic idref="SOD.meanRate"/>
			<rateStatistic idref="SOD.coefficientOfVariation"/>
			<rateCovarianceStatistic idref="SOD.covariance"/>
			<rateStatistic idref="RNAel.meanRate"/>
			<rateStatistic idref="RNAel.coefficientOfVariation"/>
			<rateCovarianceStatistic idref="RNAel.covariance"/>
			<rateStatistic idref="Dea2.meanRate"/>
			<rateStatistic idref="Dea2.coefficientOfVariation"/>
			<rateCovarianceStatistic idref="Dea2.covariance"/>
			<rateStatistic idref="CTR9.meanRate"/>
			<rateStatistic idref="CTR9.coefficientOfVariation"/>
			<rateCovarianceStatistic idref="CTR9.covariance"/>
			<rateStatistic idref="cyC.meanRate"/>
			<rateStatistic idref="cyC.coefficientOfVariation"/>
			<rateCovarianceStatistic idref="cyC.covariance"/>
			<rateStatistic idref="cda4.meanRate"/>
			<rateStatistic idref="cda4.coefficientOfVariation"/>
			<rateCovarianceStatistic idref="cda4.covariance"/>
			<rateStatistic idref="hyde.meanRate"/>
			<rateStatistic idref="hyde.coefficientOfVariation"/>
			<rateCovarianceStatistic idref="hyde.covariance"/>
			<rateStatistic idref="arr2.meanRate"/>
			<rateStatistic idref="arr2.coefficientOfVariation"/>
			<rateCovarianceStatistic idref="arr2.covariance"/>
			<rateStatistic idref="endo1.meanRate"/>
			<rateStatistic idref="endo1.coefficientOfVariation"/>
			<rateCovarianceStatistic idref="endo1.covariance"/>
			<rateStatistic idref="ef2.meanRate"/>
			<rateStatistic idref="ef2.coefficientOfVariation"/>
			<rateCovarianceStatistic idref="ef2.covariance"/>
			<rateStatistic idref="hsp70.meanRate"/>
			<rateStatistic idref="hsp70.coefficientOfVariation"/>
			<rateCovarianceStatistic idref="hsp70.covariance"/>
			<rateStatistic idref="Rcc1.meanRate"/>
			<rateStatistic idref="Rcc1.coefficientOfVariation"/>
			<rateCovarianceStatistic idref="Rcc1.covariance"/>
			<treeLikelihood idref="PyA.treeLikelihood"/>
			<treeLikelihood idref="Tpi.treeLikelihood"/>
			<treeLikelihood idref="UBA5.treeLikelihood"/>
			<treeLikelihood idref="IAP2.treeLikelihood"/>
			<treeLikelihood idref="SOD.treeLikelihood"/>
			<treeLikelihood idref="RNAel.treeLikelihood"/>
			<treeLikelihood idref="Dea2.treeLikelihood"/>
			<treeLikelihood idref="CTR9.treeLikelihood"/>
			<treeLikelihood idref="cyC.treeLikelihood"/>
			<treeLikelihood idref="cda4.treeLikelihood"/>
			<treeLikelihood idref="hyde.treeLikelihood"/>
			<treeLikelihood idref="arr2.treeLikelihood"/>
			<treeLikelihood idref="endo1.treeLikelihood"/>
			<treeLikelihood idref="ef2.treeLikelihood"/>
			<treeLikelihood idref="hsp70.treeLikelihood"/>
			<treeLikelihood idref="Rcc1.treeLikelihood"/>
			<speciationLikelihood idref="speciation"/>
		</log>

		<!-- write tree log to file                                                  -->
		<logTree id="treeFileLog" logEvery="1000" nexusFormat="true" fileName="16concat_relaxed2016_2.trees.txt" sortTranslationTable="true">
			<treeModel idref="treeModel"/>
			<trait name="rate" tag="PyA.rate">
				<discretizedBranchRates idref="PyA.branchRates"/>
			</trait>
			<trait name="rate" tag="Tpi.rate">
				<discretizedBranchRates idref="Tpi.branchRates"/>
			</trait>
			<trait name="rate" tag="UBA5.rate">
				<discretizedBranchRates idref="UBA5.branchRates"/>
			</trait>
			<trait name="rate" tag="IAP2.rate">
				<discretizedBranchRates idref="IAP2.branchRates"/>
			</trait>
			<trait name="rate" tag="SOD.rate">
				<discretizedBranchRates idref="SOD.branchRates"/>
			</trait>
			<trait name="rate" tag="RNAel.rate">
				<discretizedBranchRates idref="RNAel.branchRates"/>
			</trait>
			<trait name="rate" tag="Dea2.rate">
				<discretizedBranchRates idref="Dea2.branchRates"/>
			</trait>
			<trait name="rate" tag="CTR9.rate">
				<discretizedBranchRates idref="CTR9.branchRates"/>
			</trait>
			<trait name="rate" tag="cyC.rate">
				<discretizedBranchRates idref="cyC.branchRates"/>
			</trait>
			<trait name="rate" tag="cda4.rate">
				<discretizedBranchRates idref="cda4.branchRates"/>
			</trait>
			<trait name="rate" tag="hyde.rate">
				<discretizedBranchRates idref="hyde.branchRates"/>
			</trait>
			<trait name="rate" tag="arr2.rate">
				<discretizedBranchRates idref="arr2.branchRates"/>
			</trait>
			<trait name="rate" tag="endo1.rate">
				<discretizedBranchRates idref="endo1.branchRates"/>
			</trait>
			<trait name="rate" tag="ef2.rate">
				<discretizedBranchRates idref="ef2.branchRates"/>
			</trait>
			<trait name="rate" tag="hsp70.rate">
				<discretizedBranchRates idref="hsp70.branchRates"/>
			</trait>
			<trait name="rate" tag="Rcc1.rate">
				<discretizedBranchRates idref="Rcc1.branchRates"/>
			</trait>
			<posterior idref="posterior"/>
		</logTree>
	</mcmc>
	<report>
		<property name="timer">
			<mcmc idref="mcmc"/>
		</property>
	</report>
</beast>
